# Supplementary material for: 2,2-Dimethyl-5-(2-naphthyl­amino­methyl­ene)-1,3-dioxane-4,6-dione
Source: Acta Crystallogr Sect E Struct Rep Online. 2009 Sep 30;65(Pt 10):o2576. doi: 10.1107/S1600536809038458 (PMC2970245; doi:10.1107/S1600536809038458)
Supplement: Supplementary file 1 [file e-65-o2576-sup1.cif]

##############################################################################
###                                                                        ###
###        Electronic paper (Acta Crystallographica Section E)             ###
###                                                                        ###
##############################################################################
#                                                                            #
# This CIF contains the data in a paper accepted for publication in Acta     #
# Crystallographica Section E. It conforms to the requirements of Notes      #
# for Authors for Section E, and has been peer reviewed under the auspices   #
# of the IUCr Commission on Journals.                                        #
#                                                                            #
# Full details of the Crystallographic Information File format               #
# are given in the paper "The Crystallographic Information File (CIF):       #
# a New Standard Archive File for Crystallography" by S. R. Hall, F. H.      #
# Allen and I. D. Brown [Acta Cryst. (1991), A47, 655-685].                  #
#                                                                            #
# The current version of the core CIF dictionary is obtainable from          #
# ftp://ftp.iucr.org/pub/cif_core.dic. The current version number is 2.4.    #
#                                                                            #
# Software is freely available for graphical display of the structure(s) in  #
# this CIF.  For information consult the CIF home page http://www.iucr.org/  #
# cif/home.html                                                              #
#                                                                            #
# This file may be used for bona fide research purposes within the           #
# scientific community so long as proper attribution is given to the journal # 
# article from which it was obtained.                                        #
#                                                                            #
##############################################################################
                                             
data_I
_audit_creation_method     SHELXL-97
_chemical_name_systematic
;
2,2-Dimethyl-5-(2-naphthylaminomethylene)-1,3-dioxane-4,6-dione
;
_chemical_name_common     ?
_chemical_formula_moiety     'C17 H15 N O4'
_chemical_formula_sum     'C17 H15 N O4'
_chemical_formula_iupac     'C17 H15 N O4'
_chemical_formula_weight     297.30
_symmetry_cell_setting     Triclinic
_symmetry_space_group_name_H-M     'P -1'
_symmetry_space_group_name_Hall     '-P 1'
loop_
    _symmetry_equiv_pos_as_xyz
    'x, y, z'
    '-x, -y, -z'
_cell_length_a     10.6204(17)
_cell_length_b     11.8220(19)
_cell_length_c     12.0143(19)
_cell_angle_alpha     78.237(2)
_cell_angle_beta     86.786(2)
_cell_angle_gamma     82.469(2)
_cell_volume     1463.4(4)
_cell_formula_units_Z     4
_cell_measurement_reflns_used     2937
_cell_measurement_theta_min     2.46
_cell_measurement_theta_max     27.53
_cell_measurement_temperature     153(2)
_exptl_crystal_description     block
_exptl_crystal_colour     colourless
_exptl_crystal_size_max     0.25
_exptl_crystal_size_mid     0.22
_exptl_crystal_size_min     0.20
_exptl_crystal_density_diffrn     1.349
_exptl_crystal_density_meas     ?
_exptl_crystal_density_method     'not measured'
_exptl_crystal_F_000     624
_exptl_absorpt_coefficient_mu     0.097
_exptl_absorpt_correction_type     none
_exptl_absorpt_correction_T_min     ?
_exptl_absorpt_correction_T_max     ?
_exptl_special_details
;
;
_diffrn_ambient_temperature     153(2)
_diffrn_radiation_type     MoK\a
_diffrn_radiation_wavelength     0.71073
_diffrn_radiation_source     'fine-focus sealed tube'
_diffrn_radiation_monochromator     graphite
_diffrn_measurement_device_type     'Bruker SMART CCD area-detector'
_diffrn_measurement_method     '\f and \w'
_diffrn_detector_area_resol_mean     ?
_diffrn_reflns_number     9205
_diffrn_reflns_av_R_equivalents     0.0238
_diffrn_reflns_av_sigmaI/netI     0.0422
_diffrn_reflns_theta_min     2.46
_diffrn_reflns_theta_max     27.57
_diffrn_reflns_theta_full     27.57
_diffrn_measured_fraction_theta_max     0.997
_diffrn_measured_fraction_theta_full     0.997
_diffrn_reflns_limit_h_min     -10
_diffrn_reflns_limit_h_max     13
_diffrn_reflns_limit_k_min     -15
_diffrn_reflns_limit_k_max     14
_diffrn_reflns_limit_l_min     -15
_diffrn_reflns_limit_l_max     14
_diffrn_standards_number     ?
_diffrn_standards_interval_count     ?
_diffrn_standards_interval_time     ?
_diffrn_standards_decay_%     ?
_refine_special_details
;
Refinement of <i>F</i>^2^ against ALL reflections. The weighted <i>R</i>-factor
<i>wR</i> and goodness of fit <i>S</i> are based on <i>F</i>^2^, conventional
<i>R</i>-factors <i>R</i> are based on <i>F</i>, with <i>F</i> set to zero for
negative <i>F</i>^2^. The threshold expression of <i>F</i>^2^ >
\s(<i>F</i>^2^) is used only for calculating <i>R</i>-factors(gt) <i>etc</i>.
and is not relevant to the choice of reflections for refinement.
<i>R</i>-factors based on <i>F</i>^2^ are statistically about twice as large
as those based on <i>F</i>, and <i>R</i>- factors based on ALL data will be
even larger.
;
_reflns_number_total     6490
_reflns_number_gt     4313
_reflns_threshold_expression     I>2\s(I)
_refine_ls_structure_factor_coef     Fsqd
_refine_ls_matrix_type     full
_refine_ls_R_factor_all     0.0764
_refine_ls_R_factor_gt     0.0484
_refine_ls_wR_factor_gt     0.1119
_refine_ls_wR_factor_ref     0.1270
_refine_ls_goodness_of_fit_ref     1.109
_refine_ls_restrained_S_all     1.109
_refine_ls_number_reflns     6490
_refine_ls_number_parameters     410
_refine_ls_number_restraints     0
_refine_ls_hydrogen_treatment     mixed
_refine_ls_weighting_scheme     calc
_refine_ls_weighting_details
         'calc w=1/[\s^2^(Fo^2^)+(0.0403P)^2^+0.2303P] where P=(Fo^2^+2Fc^2^)/3'
_atom_sites_solution_hydrogens     mixed
_atom_sites_solution_primary     direct
_atom_sites_solution_secondary     difmap
_refine_ls_shift/su_max     0.000
_refine_ls_shift/su_mean     0.000
_refine_diff_density_max     0.230
_refine_diff_density_min     -0.192
_refine_ls_extinction_method     'SHELXL97 (Sheldrick, 2008)'
_refine_ls_extinction_coef     0.045(2)
_refine_ls_extinction_expression
                                  'Fc^*^=kFc[1+0.001xFc^2^\l^3^/sin(2\q)]^-1/4^'
loop_
    _atom_type_symbol
    _atom_type_description
    _atom_type_scat_dispersion_real
    _atom_type_scat_dispersion_imag
    _atom_type_scat_source
    'C' 'C' 0.0033 0.0016
                         'International Tables Vol C Tables 4.2.6.8 and 6.1.1.4'
    'H' 'H' 0.0000 0.0000
                         'International Tables Vol C Tables 4.2.6.8 and 6.1.1.4'
    'N' 'N' 0.0061 0.0033
                         'International Tables Vol C Tables 4.2.6.8 and 6.1.1.4'
    'O' 'O' 0.0106 0.0060
                         'International Tables Vol C Tables 4.2.6.8 and 6.1.1.4'
_computing_data_collection     'SMART (Bruker, 2001)'
_computing_cell_refinement     'SAINT (Bruker, 2001)'
_computing_data_reduction     'SAINT (Bruker, 2001)'
_computing_structure_solution     'SHELXS97 (Sheldrick, 2008)'
_computing_structure_refinement     'SHELXL97 (Sheldrick, 2008)'
_computing_molecular_graphics     'ORTEP-3 (Farrugia, 1997)'
_computing_publication_material
                            'SHELXL97 (Sheldrick, 2008) and PLATON (Spek, 2009)'
loop_
    _atom_site_type_symbol
    _atom_site_label
    _atom_site_fract_x
    _atom_site_fract_y
    _atom_site_fract_z
    _atom_site_U_iso_or_equiv
    _atom_site_adp_type
    _atom_site_calc_flag
    _atom_site_refinement_flags
    _atom_site_occupancy
    _atom_site_disorder_assembly
    _atom_site_disorder_group
    O O1 0.09234(11) 0.24925(9) 0.63633(8) 0.0467(3) Uani d . 1 . .
    O O2 -0.06511(10) 0.17438(10) 0.55278(9) 0.0477(3) Uani d . 1 . .
    O O3 0.17092(13) 0.40987(10) 0.55022(9) 0.0590(4) Uani d . 1 . .
    O O4 -0.13735(13) 0.25516(13) 0.38302(11) 0.0739(4) Uani d . 1 . .
    N N1 0.13306(14) 0.48532(12) 0.31953(12) 0.0455(3) Uani d . 1 . .
    H H1 0.1759(19) 0.4990(18) 0.3788(17) 0.078(7) Uiso d . 1 . .
    C C1 0.01090(19) 0.07785(16) 0.73214(15) 0.0578(5) Uani d . 1 . .
    H H1A -0.0588 0.1241 0.7658 0.087 Uiso calc R 1 . .
    H H1B 0.0839 0.0615 0.7819 0.087 Uiso calc R 1 . .
    H H1C -0.0170 0.0044 0.7235 0.087 Uiso calc R 1 . .
    C C2 0.15032(16) 0.07683(15) 0.55656(15) 0.0534(4) Uani d . 1 . .
    H H2A 0.1202 0.0048 0.5463 0.080 Uiso calc R 1 . .
    H H2B 0.2271 0.0577 0.6016 0.080 Uiso calc R 1 . .
    H H2C 0.1698 0.1239 0.4820 0.080 Uiso calc R 1 . .
    C C3 0.04856(15) 0.14458(13) 0.61769(13) 0.0406(4) Uani d . 1 . .
    C C4 0.10548(16) 0.33504(13) 0.54327(13) 0.0413(4) Uani d . 1 . .
    C C5 0.03603(15) 0.33192(13) 0.44535(13) 0.0413(4) Uani d . 1 . .
    C C6 -0.06033(16) 0.25392(15) 0.45320(14) 0.0474(4) Uani d . 1 . .
    C C7 0.05448(15) 0.40537(14) 0.34294(13) 0.0450(4) Uani d . 1 . .
    H H7 0.0050 0.3977 0.2820 0.054 Uiso calc R 1 . .
    C C8 0.15665(15) 0.54980(13) 0.20834(12) 0.0412(4) Uani d . 1 . .
    C C9 0.19882(15) 0.65634(14) 0.19600(13) 0.0425(4) Uani d . 1 . .
    H H9 0.2116 0.6864 0.2615 0.051 Uiso calc R 1 . .
    C C10 0.22353(14) 0.72218(13) 0.08622(13) 0.0407(4) Uani d . 1 . .
    C C11 0.26546(18) 0.83343(16) 0.06954(15) 0.0562(5) Uani d . 1 . .
    H H11 0.2766 0.8665 0.1335 0.067 Uiso calc R 1 . .
    C C12 0.2901(2) 0.89383(17) -0.03759(17) 0.0669(6) Uani d . 1 . .
    H H12 0.3186 0.9682 -0.0474 0.080 Uiso calc R 1 . .
    C C13 0.27356(19) 0.84666(17) -0.13264(16) 0.0635(5) Uani d . 1 . .
    H H13 0.2916 0.8891 -0.2066 0.076 Uiso calc R 1 . .
    C C14 0.23192(17) 0.74096(17) -0.12038(14) 0.0543(5) Uani d . 1 . .
    H H14 0.2207 0.7102 -0.1858 0.065 Uiso calc R 1 . .
    C C15 0.20497(15) 0.67593(14) -0.01052(13) 0.0428(4) Uani d . 1 . .
    C C16 0.16170(17) 0.56607(15) 0.00616(14) 0.0525(4) Uani d . 1 . .
    H H16 0.1483 0.5345 -0.0582 0.063 Uiso calc R 1 . .
    C C17 0.13853(17) 0.50381(15) 0.11220(14) 0.0518(4) Uani d . 1 . .
    H H17 0.1102 0.4294 0.1212 0.062 Uiso calc R 1 . .
    O O5 0.42844(11) 0.73498(10) 0.35805(9) 0.0496(3) Uani d . 1 . .
    O O6 0.57288(11) 0.81921(10) 0.44864(10) 0.0524(3) Uani d . 1 . .
    O O7 0.33468(12) 0.58478(10) 0.44833(10) 0.0573(3) Uani d . 1 . .
    O O8 0.62505(15) 0.75181(14) 0.62628(12) 0.0866(5) Uani d . 1 . .
    N N2 0.37240(13) 0.50869(12) 0.68054(11) 0.0445(3) Uani d . 1 . .
    H H2 0.3243(19) 0.4993(18) 0.6238(17) 0.078(7) Uiso d . 1 . .
    C C18 0.5313(2) 0.89190(17) 0.25626(15) 0.0648(5) Uani d . 1 . .
    H H18A 0.5608 0.9662 0.2598 0.097 Uiso calc R 1 . .
    H H18B 0.4678 0.9046 0.1974 0.097 Uiso calc R 1 . .
    H H18C 0.6035 0.8375 0.2377 0.097 Uiso calc R 1 . .
    C C19 0.36396(17) 0.92034(15) 0.40890(17) 0.0641(5) Uani d . 1 . .
    H H19A 0.3331 0.8835 0.4843 0.096 Uiso calc R 1 . .
    H H19B 0.2951 0.9340 0.3550 0.096 Uiso calc R 1 . .
    H H19C 0.3927 0.9947 0.4131 0.096 Uiso calc R 1 . .
    C C20 0.47273(15) 0.84181(14) 0.36956(13) 0.0427(4) Uani d . 1 . .
    C C21 0.40282(15) 0.65788(13) 0.45482(13) 0.0409(4) Uani d . 1 . .
    C C22 0.46411(15) 0.66640(14) 0.55547(13) 0.0423(4) Uani d . 1 . .
    C C23 0.55744(17) 0.74667(16) 0.55030(15) 0.0527(4) Uani d . 1 . .
    C C24 0.44707(16) 0.59171(14) 0.65771(14) 0.0469(4) Uani d . 1 . .
    H H24 0.4948 0.6011 0.7191 0.056 Uiso calc R 1 . .
    C C25 0.36078(15) 0.43352(13) 0.78831(12) 0.0401(4) Uani d . 1 . .
    C C26 0.25699(15) 0.37528(13) 0.81217(12) 0.0401(4) Uani d . 1 . .
    H H26 0.1945 0.3850 0.7563 0.048 Uiso calc R 1 . .
    C C27 0.24066(15) 0.30061(13) 0.91865(12) 0.0393(4) Uani d . 1 . .
    C C28 0.13167(17) 0.24240(15) 0.94677(15) 0.0519(4) Uani d . 1 . .
    H H28 0.0682 0.2506 0.8920 0.062 Uiso calc R 1 . .
    C C29 0.11669(19) 0.17443(17) 1.05196(16) 0.0656(5) Uani d . 1 . .
    H H29 0.0429 0.1360 1.0698 0.079 Uiso calc R 1 . .
    C C30 0.2093(2) 0.16097(18) 1.13367(16) 0.0681(6) Uani d . 1 . .
    H H30 0.1974 0.1139 1.2067 0.082 Uiso calc R 1 . .
    C C31 0.31577(19) 0.21456(16) 1.10953(15) 0.0599(5) Uani d . 1 . .
    H H31 0.3782 0.2040 1.1656 0.072 Uiso calc R 1 . .
    C C32 0.33477(15) 0.28624(14) 1.00126(13) 0.0443(4) Uani d . 1 . .
    C C33 0.44196(16) 0.34644(16) 0.97260(15) 0.0554(5) Uani d . 1 . .
    H H33 0.5062 0.3371 1.0268 0.066 Uiso calc R 1 . .
    C C34 0.45594(16) 0.41743(16) 0.86962(15) 0.0538(5) Uani d . 1 . .
    H H34 0.5296 0.4562 0.8523 0.065 Uiso calc R 1 . .
loop_
    _atom_site_aniso_label
    _atom_site_aniso_U_11
    _atom_site_aniso_U_22
    _atom_site_aniso_U_33
    _atom_site_aniso_U_12
    _atom_site_aniso_U_13
    _atom_site_aniso_U_23
    O1 0.0684(8) 0.0379(6) 0.0360(6) -0.0205(5) -0.0011(5) -0.0034(5)
    O2 0.0396(6) 0.0470(7) 0.0538(7) -0.0157(5) -0.0014(5) 0.0026(5)
    O3 0.0873(9) 0.0488(7) 0.0466(7) -0.0372(7) -0.0040(6) -0.0040(6)
    O4 0.0644(9) 0.0939(11) 0.0631(8) -0.0350(8) -0.0208(7) 0.0064(8)
    N1 0.0535(9) 0.0405(8) 0.0391(8) -0.0105(6) 0.0003(6) 0.0024(6)
    C1 0.0670(12) 0.0452(10) 0.0570(11) -0.0183(9) 0.0054(9) 0.0046(8)
    C2 0.0477(10) 0.0421(10) 0.0709(12) -0.0088(8) 0.0029(9) -0.0115(9)
    C3 0.0421(9) 0.0341(8) 0.0457(9) -0.0134(7) -0.0018(7) -0.0024(7)
    C4 0.0536(10) 0.0342(8) 0.0362(8) -0.0135(7) 0.0037(7) -0.0036(6)
    C5 0.0444(9) 0.0373(8) 0.0403(8) -0.0087(7) -0.0002(7) -0.0011(7)
    C6 0.0444(9) 0.0512(10) 0.0446(9) -0.0110(8) -0.0030(7) -0.0012(8)
    C7 0.0450(9) 0.0456(9) 0.0417(9) -0.0063(7) -0.0036(7) -0.0012(7)
    C8 0.0452(9) 0.0379(9) 0.0361(8) -0.0043(7) 0.0025(7) 0.0010(7)
    C9 0.0476(9) 0.0441(9) 0.0353(8) -0.0095(7) -0.0031(7) -0.0037(7)
    C10 0.0401(9) 0.0402(9) 0.0388(8) -0.0062(7) -0.0012(6) -0.0002(7)
    C11 0.0656(12) 0.0491(10) 0.0535(10) -0.0188(9) 0.0028(9) -0.0034(8)
    C12 0.0770(14) 0.0516(11) 0.0663(13) -0.0209(10) 0.0066(11) 0.0077(10)
    C13 0.0665(13) 0.0625(12) 0.0494(11) -0.0103(10) 0.0036(9) 0.0175(9)
    C14 0.0540(11) 0.0664(12) 0.0374(9) -0.0041(9) 0.0004(8) -0.0011(8)
    C15 0.0413(9) 0.0462(9) 0.0376(8) -0.0031(7) 0.0001(7) -0.0022(7)
    C16 0.0683(12) 0.0515(10) 0.0402(9) -0.0112(9) 0.0065(8) -0.0147(8)
    C17 0.0689(12) 0.0381(9) 0.0501(10) -0.0131(8) 0.0101(8) -0.0118(8)
    O5 0.0693(8) 0.0437(7) 0.0390(6) -0.0249(6) 0.0039(5) -0.0060(5)
    O6 0.0456(7) 0.0548(7) 0.0549(7) -0.0212(6) -0.0028(5) 0.0036(6)
    O7 0.0753(9) 0.0505(7) 0.0513(7) -0.0328(7) -0.0010(6) -0.0066(6)
    O8 0.0945(11) 0.1021(12) 0.0665(9) -0.0550(10) -0.0292(8) 0.0102(8)
    N2 0.0478(8) 0.0442(8) 0.0391(8) -0.0097(6) 0.0028(6) -0.0011(6)
    C18 0.0769(13) 0.0625(12) 0.0536(11) -0.0314(11) 0.0089(10) 0.0032(9)
    C19 0.0556(11) 0.0437(10) 0.0898(15) -0.0043(9) 0.0040(10) -0.0085(10)
    C20 0.0454(9) 0.0363(8) 0.0474(9) -0.0150(7) -0.0019(7) -0.0039(7)
    C21 0.0474(9) 0.0360(8) 0.0398(8) -0.0116(7) 0.0072(7) -0.0068(7)
    C22 0.0436(9) 0.0407(9) 0.0415(9) -0.0106(7) 0.0021(7) -0.0036(7)
    C23 0.0522(10) 0.0569(11) 0.0488(10) -0.0182(9) -0.0052(8) -0.0019(8)
    C24 0.0478(10) 0.0474(10) 0.0448(9) -0.0101(8) 0.0012(7) -0.0052(8)
    C25 0.0424(9) 0.0389(8) 0.0361(8) -0.0035(7) 0.0032(7) -0.0030(7)
    C26 0.0450(9) 0.0404(9) 0.0345(8) -0.0057(7) -0.0034(6) -0.0057(7)
    C27 0.0422(9) 0.0370(8) 0.0376(8) -0.0045(7) -0.0004(7) -0.0052(7)
    C28 0.0501(10) 0.0479(10) 0.0551(10) -0.0120(8) -0.0050(8) 0.0003(8)
    C29 0.0589(12) 0.0595(12) 0.0696(13) -0.0179(10) 0.0024(10) 0.0133(10)
    C30 0.0727(13) 0.0635(13) 0.0547(11) -0.0132(10) 0.0011(10) 0.0217(9)
    C31 0.0640(12) 0.0604(12) 0.0470(10) -0.0051(10) -0.0118(9) 0.0102(9)
    C32 0.0460(9) 0.0405(9) 0.0419(9) -0.0017(7) -0.0043(7) 0.0007(7)
    C33 0.0463(10) 0.0602(11) 0.0542(10) -0.0065(8) -0.0162(8) 0.0056(9)
    C34 0.0390(9) 0.0572(11) 0.0594(11) -0.0111(8) -0.0048(8) 0.0063(9)
_geom_special_details
;
All e.s.d.'s (except the e.s.d. in the dihedral angle between two l.s. planes)
are estimated using the full covariance matrix. The cell e.s.d.'s are taken
into account individually in the estimation of e.s.d.'s in distances, angles
and torsion angles; correlations between e.s.d.'s in cell parameters are only
used when they are defined by crystal symmetry. An approximate (isotropic)
treatment of cell e.s.d.'s is used for estimating e.s.d.'s involving l.s.
planes.
;
loop_
    _geom_bond_atom_site_label_1
    _geom_bond_atom_site_label_2
    _geom_bond_site_symmetry_2
    _geom_bond_distance
    _geom_bond_publ_flag
    O1 C4 . 1.3621(17) ?
    O1 C3 . 1.4399(17) ?
    O2 C6 . 1.3657(18) ?
    O2 C3 . 1.4393(18) ?
    O3 C4 . 1.2126(18) ?
    O4 C6 . 1.2039(19) ?
    N1 C7 . 1.319(2) ?
    N1 C8 . 1.4232(18) ?
    N1 H1 . 0.92(2) ?
    C1 C3 . 1.501(2) ?
    C1 H1A . 0.9800 ?
    C1 H1B . 0.9800 ?
    C1 H1C . 0.9800 ?
    C2 C3 . 1.508(2) ?
    C2 H2A . 0.9800 ?
    C2 H2B . 0.9800 ?
    C2 H2C . 0.9800 ?
    C4 C5 . 1.432(2) ?
    C5 C7 . 1.374(2) ?
    C5 C6 . 1.452(2) ?
    C7 H7 . 0.9500 ?
    C8 C9 . 1.369(2) ?
    C8 C17 . 1.405(2) ?
    C9 C10 . 1.418(2) ?
    C9 H9 . 0.9500 ?
    C10 C15 . 1.415(2) ?
    C10 C11 . 1.416(2) ?
    C11 C12 . 1.368(2) ?
    C11 H11 . 0.9500 ?
    C12 C13 . 1.398(3) ?
    C12 H12 . 0.9500 ?
    C13 C14 . 1.357(3) ?
    C13 H13 . 0.9500 ?
    C14 C15 . 1.420(2) ?
    C14 H14 . 0.9500 ?
    C15 C16 . 1.406(2) ?
    C16 C17 . 1.362(2) ?
    C16 H16 . 0.9500 ?
    C17 H17 . 0.9500 ?
    O5 C21 . 1.3616(17) ?
    O5 C20 . 1.4386(18) ?
    O6 C23 . 1.3570(19) ?
    O6 C20 . 1.4286(19) ?
    O7 C21 . 1.2143(18) ?
    O8 C23 . 1.208(2) ?
    N2 C24 . 1.318(2) ?
    N2 C25 . 1.4223(19) ?
    N2 H2 . 0.91(2) ?
    C18 C20 . 1.504(2) ?
    C18 H18A . 0.9800 ?
    C18 H18B . 0.9800 ?
    C18 H18C . 0.9800 ?
    C19 C20 . 1.502(2) ?
    C19 H19A . 0.9800 ?
    C19 H19B . 0.9800 ?
    C19 H19C . 0.9800 ?
    C21 C22 . 1.432(2) ?
    C22 C24 . 1.377(2) ?
    C22 C23 . 1.450(2) ?
    C24 H24 . 0.9500 ?
    C25 C26 . 1.362(2) ?
    C25 C34 . 1.413(2) ?
    C26 C27 . 1.414(2) ?
    C26 H26 . 0.9500 ?
    C27 C28 . 1.413(2) ?
    C27 C32 . 1.418(2) ?
    C28 C29 . 1.366(2) ?
    C28 H28 . 0.9500 ?
    C29 C30 . 1.400(3) ?
    C29 H29 . 0.9500 ?
    C30 C31 . 1.357(3) ?
    C30 H30 . 0.9500 ?
    C31 C32 . 1.420(2) ?
    C31 H31 . 0.9500 ?
    C32 C33 . 1.410(2) ?
    C33 C34 . 1.359(2) ?
    C33 H33 . 0.9500 ?
    C34 H34 . 0.9500 ?
loop_
    _geom_angle_atom_site_label_1
    _geom_angle_atom_site_label_2
    _geom_angle_atom_site_label_3
    _geom_angle_site_symmetry_1
    _geom_angle_site_symmetry_3
    _geom_angle
    _geom_angle_publ_flag
    C4 O1 C3 . . 117.01(11) ?
    C6 O2 C3 . . 117.24(12) ?
    C7 N1 C8 . . 124.07(15) ?
    C7 N1 H1 . . 117.5(13) ?
    C8 N1 H1 . . 118.4(13) ?
    C3 C1 H1A . . 109.5 ?
    C3 C1 H1B . . 109.5 ?
    H1A C1 H1B . . 109.5 ?
    C3 C1 H1C . . 109.5 ?
    H1A C1 H1C . . 109.5 ?
    H1B C1 H1C . . 109.5 ?
    C3 C2 H2A . . 109.5 ?
    C3 C2 H2B . . 109.5 ?
    H2A C2 H2B . . 109.5 ?
    C3 C2 H2C . . 109.5 ?
    H2A C2 H2C . . 109.5 ?
    H2B C2 H2C . . 109.5 ?
    O1 C3 O2 . . 109.46(12) ?
    O1 C3 C1 . . 106.82(13) ?
    O2 C3 C1 . . 106.47(13) ?
    O1 C3 C2 . . 110.33(12) ?
    O2 C3 C2 . . 110.52(13) ?
    C1 C3 C2 . . 113.07(14) ?
    O3 C4 O1 . . 118.26(14) ?
    O3 C4 C5 . . 124.93(14) ?
    O1 C4 C5 . . 116.77(13) ?
    C7 C5 C4 . . 121.39(14) ?
    C7 C5 C6 . . 118.04(15) ?
    C4 C5 C6 . . 120.52(14) ?
    O4 C6 O2 . . 117.83(15) ?
    O4 C6 C5 . . 126.67(15) ?
    O2 C6 C5 . . 115.46(14) ?
    N1 C7 C5 . . 127.43(16) ?
    N1 C7 H7 . . 116.3 ?
    C5 C7 H7 . . 116.3 ?
    C9 C8 C17 . . 120.32(14) ?
    C9 C8 N1 . . 119.35(14) ?
    C17 C8 N1 . . 120.33(14) ?
    C8 C9 C10 . . 120.49(14) ?
    C8 C9 H9 . . 119.8 ?
    C10 C9 H9 . . 119.8 ?
    C15 C10 C11 . . 118.51(14) ?
    C15 C10 C9 . . 119.14(14) ?
    C11 C10 C9 . . 122.35(15) ?
    C12 C11 C10 . . 120.78(17) ?
    C12 C11 H11 . . 119.6 ?
    C10 C11 H11 . . 119.6 ?
    C11 C12 C13 . . 120.34(18) ?
    C11 C12 H12 . . 119.8 ?
    C13 C12 H12 . . 119.8 ?
    C14 C13 C12 . . 120.71(16) ?
    C14 C13 H13 . . 119.6 ?
    C12 C13 H13 . . 119.6 ?
    C13 C14 C15 . . 120.52(17) ?
    C13 C14 H14 . . 119.7 ?
    C15 C14 H14 . . 119.7 ?
    C16 C15 C10 . . 118.43(14) ?
    C16 C15 C14 . . 122.44(15) ?
    C10 C15 C14 . . 119.13(15) ?
    C17 C16 C15 . . 121.73(15) ?
    C17 C16 H16 . . 119.1 ?
    C15 C16 H16 . . 119.1 ?
    C16 C17 C8 . . 119.88(15) ?
    C16 C17 H17 . . 120.1 ?
    C8 C17 H17 . . 120.1 ?
    C21 O5 C20 . . 117.93(12) ?
    C23 O6 C20 . . 118.76(12) ?
    C24 N2 C25 . . 124.62(15) ?
    C24 N2 H2 . . 117.8(13) ?
    C25 N2 H2 . . 117.6(13) ?
    C20 C18 H18A . . 109.5 ?
    C20 C18 H18B . . 109.5 ?
    H18A C18 H18B . . 109.5 ?
    C20 C18 H18C . . 109.5 ?
    H18A C18 H18C . . 109.5 ?
    H18B C18 H18C . . 109.5 ?
    C20 C19 H19A . . 109.5 ?
    C20 C19 H19B . . 109.5 ?
    H19A C19 H19B . . 109.5 ?
    C20 C19 H19C . . 109.5 ?
    H19A C19 H19C . . 109.5 ?
    H19B C19 H19C . . 109.5 ?
    O6 C20 O5 . . 110.64(12) ?
    O6 C20 C19 . . 110.09(14) ?
    O5 C20 C19 . . 109.23(13) ?
    O6 C20 C18 . . 105.89(13) ?
    O5 C20 C18 . . 106.83(13) ?
    C19 C20 C18 . . 114.08(15) ?
    O7 C21 O5 . . 117.95(14) ?
    O7 C21 C22 . . 125.19(14) ?
    O5 C21 C22 . . 116.78(13) ?
    C24 C22 C21 . . 121.87(15) ?
    C24 C22 C23 . . 117.21(15) ?
    C21 C22 C23 . . 120.61(14) ?
    O8 C23 O6 . . 117.59(16) ?
    O8 C23 C22 . . 126.17(16) ?
    O6 C23 C22 . . 116.19(15) ?
    N2 C24 C22 . . 127.68(16) ?
    N2 C24 H24 . . 116.2 ?
    C22 C24 H24 . . 116.2 ?
    C26 C25 C34 . . 119.89(14) ?
    C26 C25 N2 . . 119.13(14) ?
    C34 C25 N2 . . 120.96(14) ?
    C25 C26 C27 . . 121.14(14) ?
    C25 C26 H26 . . 119.4 ?
    C27 C26 H26 . . 119.4 ?
    C28 C27 C26 . . 122.14(14) ?
    C28 C27 C32 . . 118.80(14) ?
    C26 C27 C32 . . 119.04(14) ?
    C29 C28 C27 . . 120.60(17) ?
    C29 C28 H28 . . 119.7 ?
    C27 C28 H28 . . 119.7 ?
    C28 C29 C30 . . 120.53(17) ?
    C28 C29 H29 . . 119.7 ?
    C30 C29 H29 . . 119.7 ?
    C31 C30 C29 . . 120.61(17) ?
    C31 C30 H30 . . 119.7 ?
    C29 C30 H30 . . 119.7 ?
    C30 C31 C32 . . 120.60(17) ?
    C30 C31 H31 . . 119.7 ?
    C32 C31 H31 . . 119.7 ?
    C33 C32 C27 . . 118.13(14) ?
    C33 C32 C31 . . 122.99(16) ?
    C27 C32 C31 . . 118.86(15) ?
    C34 C33 C32 . . 121.85(16) ?
    C34 C33 H33 . . 119.1 ?
    C32 C33 H33 . . 119.1 ?
    C33 C34 C25 . . 119.93(15) ?
    C33 C34 H34 . . 120.0 ?
    C25 C34 H34 . . 120.0 ?
loop_
    _geom_torsion_atom_site_label_1
    _geom_torsion_atom_site_label_2
    _geom_torsion_atom_site_label_3
    _geom_torsion_atom_site_label_4
    _geom_torsion_site_symmetry_1
    _geom_torsion_site_symmetry_2
    _geom_torsion_site_symmetry_3
    _geom_torsion_site_symmetry_4
    _geom_torsion
    _geom_torsion_publ_flag
    C4 O1 C3 O2 . . . . -51.22(17) ?
    C4 O1 C3 C1 . . . . -166.12(14) ?
    C4 O1 C3 C2 . . . . 70.61(17) ?
    C6 O2 C3 O1 . . . . 52.86(17) ?
    C6 O2 C3 C1 . . . . 167.99(14) ?
    C6 O2 C3 C2 . . . . -68.85(17) ?
    C3 O1 C4 O3 . . . . -161.61(15) ?
    C3 O1 C4 C5 . . . . 20.7(2) ?
    O3 C4 C5 C7 . . . . 10.6(3) ?
    O1 C4 C5 C7 . . . . -171.89(14) ?
    O3 C4 C5 C6 . . . . -166.65(17) ?
    O1 C4 C5 C6 . . . . 10.8(2) ?
    C3 O2 C6 O4 . . . . 158.74(16) ?
    C3 O2 C6 C5 . . . . -23.5(2) ?
    C7 C5 C6 O4 . . . . -9.3(3) ?
    C4 C5 C6 O4 . . . . 168.11(18) ?
    C7 C5 C6 O2 . . . . 173.17(14) ?
    C4 C5 C6 O2 . . . . -9.4(2) ?
    C8 N1 C7 C5 . . . . 173.10(16) ?
    C4 C5 C7 N1 . . . . -0.2(3) ?
    C6 C5 C7 N1 . . . . 177.14(16) ?
    C7 N1 C8 C9 . . . . 155.71(16) ?
    C7 N1 C8 C17 . . . . -25.2(2) ?
    C17 C8 C9 C10 . . . . 0.6(2) ?
    N1 C8 C9 C10 . . . . 179.75(14) ?
    C8 C9 C10 C15 . . . . -0.5(2) ?
    C8 C9 C10 C11 . . . . 179.06(16) ?
    C15 C10 C11 C12 . . . . -1.4(3) ?
    C9 C10 C11 C12 . . . . 179.07(17) ?
    C10 C11 C12 C13 . . . . 0.3(3) ?
    C11 C12 C13 C14 . . . . 0.5(3) ?
    C12 C13 C14 C15 . . . . -0.3(3) ?
    C11 C10 C15 C16 . . . . -179.17(16) ?
    C9 C10 C15 C16 . . . . 0.4(2) ?
    C11 C10 C15 C14 . . . . 1.6(2) ?
    C9 C10 C15 C14 . . . . -178.87(15) ?
    C13 C14 C15 C16 . . . . -179.98(17) ?
    C13 C14 C15 C10 . . . . -0.7(3) ?
    C10 C15 C16 C17 . . . . -0.5(3) ?
    C14 C15 C16 C17 . . . . 178.76(17) ?
    C15 C16 C17 C8 . . . . 0.6(3) ?
    C9 C8 C17 C16 . . . . -0.7(3) ?
    N1 C8 C17 C16 . . . . -179.82(16) ?
    C23 O6 C20 O5 . . . . -47.53(19) ?
    C23 O6 C20 C19 . . . . 73.30(18) ?
    C23 O6 C20 C18 . . . . -162.94(15) ?
    C21 O5 C20 O6 . . . . 47.95(18) ?
    C21 O5 C20 C19 . . . . -73.39(18) ?
    C21 O5 C20 C18 . . . . 162.76(14) ?
    C20 O5 C21 O7 . . . . 160.40(14) ?
    C20 O5 C21 C22 . . . . -22.6(2) ?
    O7 C21 C22 C24 . . . . -2.1(3) ?
    O5 C21 C22 C24 . . . . -178.83(14) ?
    O7 C21 C22 C23 . . . . 171.31(17) ?
    O5 C21 C22 C23 . . . . -5.5(2) ?
    C20 O6 C23 O8 . . . . -161.02(17) ?
    C20 O6 C23 C22 . . . . 21.5(2) ?
    C24 C22 C23 O8 . . . . 2.6(3) ?
    C21 C22 C23 O8 . . . . -171.02(19) ?
    C24 C22 C23 O6 . . . . 179.83(15) ?
    C21 C22 C23 O6 . . . . 6.2(2) ?
    C25 N2 C24 C22 . . . . 179.14(16) ?
    C21 C22 C24 N2 . . . . -3.1(3) ?
    C23 C22 C24 N2 . . . . -176.69(16) ?
    C24 N2 C25 C26 . . . . 161.00(16) ?
    C24 N2 C25 C34 . . . . -19.9(2) ?
    C34 C25 C26 C27 . . . . 1.6(2) ?
    N2 C25 C26 C27 . . . . -179.29(14) ?
    C25 C26 C27 C28 . . . . 177.77(16) ?
    C25 C26 C27 C32 . . . . -0.3(2) ?
    C26 C27 C28 C29 . . . . -177.48(17) ?
    C32 C27 C28 C29 . . . . 0.6(3) ?
    C27 C28 C29 C30 . . . . -0.2(3) ?
    C28 C29 C30 C31 . . . . -0.4(3) ?
    C29 C30 C31 C32 . . . . 0.6(3) ?
    C28 C27 C32 C33 . . . . -178.95(16) ?
    C26 C27 C32 C33 . . . . -0.8(2) ?
    C28 C27 C32 C31 . . . . -0.4(2) ?
    C26 C27 C32 C31 . . . . 177.72(15) ?
    C30 C31 C32 C33 . . . . 178.27(19) ?
    C30 C31 C32 C27 . . . . -0.2(3) ?
    C27 C32 C33 C34 . . . . 0.6(3) ?
    C31 C32 C33 C34 . . . . -177.87(18) ?
    C32 C33 C34 C25 . . . . 0.7(3) ?
    C26 C25 C34 C33 . . . . -1.9(3) ?
    N2 C25 C34 C33 . . . . 179.09(16) ?
loop_
    _geom_hbond_atom_site_label_D
    _geom_hbond_atom_site_label_H
    _geom_hbond_atom_site_label_A
    _geom_hbond_site_symmetry_A
    _geom_hbond_distance_DH
    _geom_hbond_distance_HA
    _geom_hbond_distance_DA
    _geom_hbond_angle_DHA
    N1 H1 O3 . 0.92(2) 2.11(2) 2.7681(18) 127.2(16)
    N1 H1 O7 . 0.92(2) 2.35(2) 3.184(2) 150.9(17)
    N2 H2 O7 . 0.91(2) 2.15(2) 2.7858(18) 126.7(17)
    N2 H2 O3 . 0.91(2) 2.36(2) 3.1893(19) 152.9(17)
    C7 H7 O4 . 0.95 2.50 2.833(2) 101
    C14 H14 O4 2_565 0.95 2.51 3.354(2) 148
    C24 H24 O8 . 0.95 2.45 2.804(2) 102
    C26 H26 O3 . 0.95 2.46 3.2569(19) 142
data_global
_journal_date_recd_electronic     2009-07-29
_journal_date_accepted     2009-09-23
_journal_name_full     'Acta Crystallographica, Section E'
_journal_year     2009
_journal_volume     65
_journal_issue     10
_journal_page_first     o2576
_journal_page_last     o2576
_journal_paper_category     QO
_journal_coeditor_code     BV2127
_publ_contact_author_name     'Rui Li'
_publ_contact_author_address
;
State Key Laboratory of Biotherapy
West China Hospital
Sichuan University
Chengdu 610041
China
;
_publ_contact_author_email     lirui@scu.edu.cn
_publ_contact_author_fax     '+86-28-85164060'
_publ_contact_author_phone     '+86-28-85164059'
_publ_section_title
;
2,2-Dimethyl-5-(2-naphthylaminomethylene)-1,3-dioxane-4,6-dione
;
loop_
    _publ_author_name
    _publ_author_footnote
    _publ_author_address
    'Li, Rui'
;
?
;
;
State Key Laboratory of Biotherapy
West China Hospital
Sichuan University
Chengdu 610041
People's Republic of China
;
    'Ding, Zhen-Yu' .
;
State Key Laboratory of Biotherapy
West China Hospital
Sichuan University
Chengdu 610041
People's Republic of China
;
