# Supplementary material for: 2,2-Dimethyl-5-(2-naphthyl­amino­methyl­ene)-1,3-dioxane-4,6-dione
Source: Acta Crystallogr Sect E Struct Rep Online. 2009 Sep 30;65(Pt 10):o2576. doi: 10.1107/S1600536809038458 (PMC2970245; doi:10.1107/S1600536809038458)
Supplement: Supplementary file 2 [file e-65-o2576-Isup2.hkl]

# 
# h,k,l, Fc-squared, Fo-squared, sigma(Fo-squared) and status flag 
# 
data_I
_shelx_title ' 090707a_0m in P-1' 
_shelx_refln_list_code          4 
_shelx_F_calc_maximum      294.48 
_exptl_crystal_F_000       624.00 
_reflns_d_resolution_high  0.7679 
 
loop_ 
 _symmetry_equiv_pos_as_xyz 
 'x, y, z' 
 '-x, -y, -z' 
 
_cell_length_a    10.6204 
_cell_length_b    11.8220 
_cell_length_c    12.0143 
_cell_angle_alpha  78.237 
_cell_angle_beta   86.786 
_cell_angle_gamma  82.469 
 
_shelx_F_squared_multiplier     1.000 
 
loop_ 
 _refln_index_h 
 _refln_index_k 
 _refln_index_l 
 _refln_F_squared_calc 
 _refln_F_squared_meas 
 _refln_F_squared_sigma 
 _refln_observed_status 
   2   0   0        2.83        5.73      0.65 o 
   3   0   0     2138.70     2168.48     37.66 o 
   4   0   0     1032.88      971.60     17.50 o 
   5   0   0       17.37       16.85      1.61 o 
   6   0   0       73.48       68.73      2.31 o 
   7   0   0       18.97       17.15      2.26 o 
   8   0   0       30.11       29.80      1.80 o 
   9   0   0       43.87       42.26      2.20 o 
  10   0   0      342.82      364.03     10.72 o 
  11   0   0        2.14        2.68      1.83 o 
 -10   1   0      230.65      249.85      6.57 o 
  -9   1   0        0.08        1.19      0.89 o 
  -8   1   0        0.26        0.82      0.82 o 
  -7   1   0        1.69        0.60      1.07 o 
  -6   1   0      315.42      318.96      6.87 o 
  -5   1   0      578.52      587.91     11.25 o 
  -4   1   0     2528.00     2474.04     43.15 o 
  -3   1   0     7636.80     7735.80    132.57 o 
  -2   1   0      408.20      382.39      7.19 o 
  -1   1   0       76.86       69.56      2.19 o 
   1   1   0       12.13       12.51      0.68 o 
   2   1   0       58.04       70.33      6.64 o 
   3   1   0      109.80      100.82      2.39 o 
   4   1   0      465.52      427.79      8.21 o 
   5   1   0        2.50        4.71      0.65 o 
   6   1   0       64.62       57.94      2.07 o 
   7   1   0       13.16       10.69      1.08 o 
   8   1   0        0.14        0.86      0.73 o 
   9   1   0       57.41       64.35      2.75 o 
  10   1   0        0.01       -0.93      0.93 o 
  11   1   0        0.48       -0.90      1.52 o 
  12   1   0       21.35       21.61      3.27 o 
 -11   2   0       86.35       81.41      5.03 o 
 -10   2   0       32.62       38.32      4.63 o 
  -9   2   0      330.31      333.70      7.91 o 
  -8   2   0       87.55       92.70      3.29 o 
  -7   2   0      274.10      295.93      8.02 o 
  -6   2   0     1755.39     1659.64     29.86 o 
  -5   2   0      209.39      200.22      4.68 o 
  -4   2   0     4582.49     4654.72     80.35 o 
  -3   2   0      365.51      352.43      6.89 o 
  -2   2   0       32.40       29.15      2.13 o 
  -1   2   0        2.37        1.24      0.37 o 
   0   2   0     8417.87     8376.11    204.27 o 
   1   2   0       46.61       41.23      1.20 o 
   2   2   0      203.92      179.01      3.63 o 
   3   2   0      192.03      181.27      3.07 o 
   4   2   0     1215.03     1178.78     23.03 o 
   5   2   0      428.16      438.35      8.65 o 
   6   2   0     1549.09     1563.73     28.07 o 
   7   2   0        0.00        0.12      0.69 o 
   8   2   0      170.58      183.77      5.40 o 
   9   2   0       10.30       10.85      1.92 o 
  10   2   0      182.32      167.79      7.41 o 
  11   2   0        8.48        5.59      2.12 o 
  12   2   0        8.38        6.15      2.40 o 
  13   2   0        3.97        5.56      2.60 o 
 -11   3   0        0.03        1.16      1.50 o 
 -10   3   0       11.29        6.63      1.92 o 
  -9   3   0      195.05      200.80      5.66 o 
  -8   3   0        0.29        3.59      1.04 o 
  -7   3   0       27.32       23.46      1.70 o 
  -6   3   0       65.43       71.15      2.62 o 
  -5   3   0     1953.85     1973.66     35.11 o 
  -4   3   0        2.35        0.79      0.50 o 
  -3   3   0       53.27       50.84      1.72 o 
  -2   3   0     2407.03     2359.64     58.36 o 
  -1   3   0      546.01      547.63     14.44 o 
   0   3   0     1064.80      986.88     25.19 o 
   1   3   0        0.00       -0.31      0.34 o 
   2   3   0     3508.92     3351.34     47.23 o 
   3   3   0        0.05       -0.18      0.19 o 
   4   3   0     3032.64     3130.36     44.24 o 
   5   3   0       28.95       27.64      1.67 o 
   6   3   0      210.35      276.21      6.15 o 
   7   3   0      174.02      172.28      4.46 o 
   8   3   0       89.53       88.03      3.60 o 
   9   3   0       38.96       42.27      2.21 o 
  10   3   0       22.31       20.46      2.93 o 
  11   3   0        3.01        1.95      1.89 o 
  12   3   0       30.36       40.69      4.15 o 
  13   3   0        5.49        7.56      2.76 o 
 -11   4   0      129.83      135.32      7.09 o 
 -10   4   0        5.77        5.33      1.95 o 
  -9   4   0      149.49      157.57      7.18 o 
  -8   4   0      213.09      196.52      5.47 o 
  -7   4   0       15.95       17.80      1.55 o 
  -6   4   0      128.89      120.85      3.67 o 
  -5   4   0        0.02       -0.51      0.51 o 
  -4   4   0      403.43      387.38      8.01 o 
  -3   4   0       80.27       75.07      3.14 o 
  -2   4   0       59.47       65.53      2.85 o 
  -1   4   0        9.69        8.21      1.04 o 
   0   4   0       37.92       34.06      1.98 o 
   1   4   0      774.18      766.71     20.36 o 
   2   4   0      678.75      638.48     17.36 o 
   3   4   0        0.10       -0.27      0.27 o 
   4   4   0     7475.03     7881.69    110.24 o 
   5   4   0        3.41        4.23      0.53 o 
   6   4   0       38.54       31.78      1.64 o 
   7   4   0        3.97        4.17      0.85 o 
   8   4   0      102.70       97.23      7.69 o 
   9   4   0        4.01        6.04      1.89 o 
  10   4   0        9.89        8.07      2.14 o 
  11   4   0        0.00       -1.44      1.44 o 
  12   4   0        6.72        9.59      2.76 o 
  13   4   0        3.08        2.45      2.45 o 
 -12   5   0        1.91        2.51      1.97 o 
 -11   5   0       42.81       33.67      3.87 o 
 -10   5   0       52.35       44.54      4.04 o 
  -9   5   0       17.84       13.94      2.57 o 
  -8   5   0      221.34      242.75      9.51 o 
  -7   5   0        7.82        5.63      1.19 o 
  -6   5   0      107.09      108.09      3.63 o 
  -5   5   0       97.60      109.24      3.41 o 
  -4   5   0       47.11       46.31      2.00 o 
  -3   5   0       13.54        8.92      1.24 o 
  -2   5   0        0.48        0.68      0.65 o 
  -1   5   0        8.61       13.54      0.98 o 
   0   5   0      190.85      198.10      6.69 o 
   1   5   0       58.20       68.57      3.36 o 
   2   5   0      641.82      665.18     18.43 o 
   3   5   0       23.18       27.04      1.07 o 
   4   5   0       99.13       96.46      2.17 o 
   5   5   0       16.00       17.87      0.94 o 
   6   5   0        0.50        0.48      0.56 o 
   7   5   0        5.97        7.91      1.09 o 
   8   5   0       73.84       80.75      3.06 o 
   9   5   0        4.26        2.68      1.61 o 
  10   5   0       82.97       73.93      5.05 o 
  11   5   0        8.98       11.48      2.65 o 
  12   5   0       14.94        7.65      2.57 o 
  13   5   0       10.15        8.10      2.88 o 
 -11   6   0        1.60        0.68      1.72 o 
 -10   6   0       30.36       28.53      3.73 o 
  -9   6   0        8.88        5.22      2.06 o 
  -8   6   0       31.34       30.71      3.53 o 
  -7   6   0        5.97        6.69      1.97 o 
  -6   6   0      254.04      276.79      8.49 o 
  -5   6   0       15.11       16.39      2.05 o 
  -4   6   0        4.01        6.64      1.00 o 
  -3   6   0      102.86      110.52      4.58 o 
  -2   6   0       24.41       28.62      2.15 o 
  -1   6   0      511.34      532.47     10.31 o 
   0   6   0      218.44      198.62      4.80 o 
   1   6   0      330.53      351.17     11.05 o 
   2   6   0       11.88       18.17      2.09 o 
   3   6   0        3.97        2.67      0.61 o 
   4   6   0      915.89      970.69     14.70 o 
   5   6   0        0.94        0.45      0.62 o 
   6   6   0       80.16       63.80      2.59 o 
   7   6   0        2.45        1.96      1.34 o 
   8   6   0       44.41       47.96      3.92 o 
   9   6   0        1.79        0.06      1.44 o 
  10   6   0       65.98       51.41      4.43 o 
  11   6   0        3.24       -1.10      1.78 o 
  12   6   0       16.35       18.62      3.61 o 
  13   6   0       22.67       18.88      3.92 o 
 -11   7   0        1.30        3.08      2.43 o 
 -10   7   0        5.75        3.08      2.31 o 
  -9   7   0        0.17        0.37      1.72 o 
  -8   7   0       26.58       17.33      2.91 o 
  -7   7   0      118.02      114.59      6.13 o 
  -6   7   0        5.50        5.47      1.89 o 
  -5   7   0        1.72       -0.10      0.85 o 
  -4   7   0      219.29      215.55      5.61 o 
  -3   7   0        4.72        3.33      1.16 o 
  -2   7   0      223.76      217.43      7.62 o 
  -1   7   0       89.54       98.96      4.66 o 
   0   7   0      172.03      202.21      8.08 o 
   1   7   0        0.87        0.62      1.10 o 
   2   7   0       12.28       18.82      2.23 o 
   3   7   0        0.06        2.14      1.07 o 
   4   7   0       92.17       97.82      5.03 o 
   5   7   0        1.15        1.55      0.76 o 
   6   7   0       16.97       19.02      3.17 o 
   7   7   0        7.74        6.47      1.19 o 
   8   7   0      185.93      177.68      8.14 o 
   9   7   0       10.88       10.16      2.57 o 
  10   7   0      655.78      596.57     19.87 o 
  11   7   0        1.95        3.27      2.23 o 
  12   7   0        1.14        1.58      2.17 o 
 -10   8   0        3.48        4.54      2.51 o 
  -9   8   0        4.25        0.76      2.06 o 
  -8   8   0        2.42        1.66      1.66 o 
  -7   8   0       13.07       13.63      2.74 o 
  -6   8   0        9.60        9.45      2.26 o 
  -4   8   0       39.79       38.88      3.30 o 
  -3   8   0        8.08        6.26      1.58 o 
  -2   8   0        0.98        0.79      1.07 o 
  -1   8   0        9.58        9.68      1.83 o 
   0   8   0        4.78        7.44      1.33 o 
   1   8   0        0.60       -0.48      0.96 o 
   2   8   0        2.90        2.76      1.44 o 
   3   8   0        1.01        1.58      1.27 o 
   4   8   0        2.33        1.02      1.13 o 
   5   8   0        0.43        1.16      1.18 o 
   6   8   0      596.76      548.29     17.58 o 
   7   8   0        0.86        1.13      1.50 o 
   8   8   0        8.49        4.99      2.14 o 
   9   8   0        7.54       14.56      2.96 o 
  10   8   0       16.85       14.79      3.27 o 
  11   8   0       10.34       12.19      3.24 o 
  12   8   0       15.42       16.76      4.03 o 
  -9   9   0        2.50        1.97      2.54 o 
  -8   9   0       14.71       18.34      3.56 o 
  -7   9   0        0.18       -0.20      1.69 o 
  -6   9   0       15.54       13.04      2.77 o 
  -5   9   0        0.01        0.00      1.35 o 
  -4   9   0        4.35        4.91      1.86 o 
  -3   9   0        1.26        2.29      1.41 o 
  -2   9   0       12.67        9.42      1.92 o 
  -1   9   0       34.50       32.29      2.96 o 
   0   9   0      145.05      134.54     12.20 o 
   1   9   0        1.04        0.76      0.85 o 
   2   9   0       14.59       18.96      2.74 o 
   3   9   0       19.56       18.65      2.68 o 
   4   9   0      187.49      188.11      8.26 o 
   5   9   0        3.89        1.78      1.41 o 
   6   9   0       84.32       67.64      4.80 o 
   7   9   0        8.78        5.59      2.14 o 
   8   9   0       23.38       28.92      3.98 o 
   9   9   0        0.48       -0.31      1.97 o 
  10   9   0       46.67       40.67      4.88 o 
  11   9   0        3.68        3.58      2.57 o 
  -9  10   0        9.62        8.04      3.05 o 
  -8  10   0        0.00       -1.78      1.78 o 
  -7  10   0        1.04       -1.75      1.75 o 
  -6  10   0       58.83       56.01      4.83 o 
  -5  10   0        9.10       10.38      2.62 o 
  -4  10   0       45.94       42.00      3.81 o 
  -3  10   0      118.48      118.75      5.96 o 
  -2  10   0       46.68       35.14      3.02 o 
  -1  10   0       18.26       18.20      2.60 o 
   0  10   0       96.31       85.01      5.42 o 
   1  10   0       24.17       16.94      1.73 o 
   2  10   0       68.92       67.74      4.72 o 
   3  10   0        0.22        2.71      1.61 o 
   4  10   0       20.68       21.67      3.25 o 
   5  10   0       62.76       49.47      4.24 o 
   6  10   0       13.66       17.63      3.08 o 
   7  10   0        2.58        0.99      1.72 o 
   8  10   0        3.29        2.71      2.06 o 
   9  10   0        0.43        2.20      2.23 o 
  10  10   0       17.12       22.15      4.12 o 
  11  10   0        0.25       -1.92      2.26 o 
  -8  11   0        0.24       -1.78      1.78 o 
  -7  11   0        2.66        3.02      2.34 o 
  -6  11   0        2.49        5.92      2.29 o 
  -5  11   0       18.12       18.00      3.19 o 
  -4  11   0        4.07        3.33      1.86 o 
  -2  11   0       38.12       33.30      3.25 o 
  -1  11   0        8.43        6.49      1.95 o 
   0  11   0        0.90        2.42      1.14 o 
   1  11   0       79.43       71.19      5.35 o 
   2  11   0       11.71       12.81      1.80 o 
   3  11   0       69.34       77.51      5.56 o 
   4  11   0       57.49       48.27      4.38 o 
   5  11   0        2.13        4.01      2.14 o 
   6  11   0       35.83       27.12      3.87 o 
   7  11   0        0.03        1.35      1.97 o 
   8  11   0        1.47        0.59      1.89 o 
   9  11   0        0.04       -1.30      1.30 o 
  10  11   0       16.50       12.64      3.78 o 
  -6  12   0        9.11       11.99      3.02 o 
  -5  12   0        0.62        2.57      1.92 o 
  -4  12   0       28.01       25.59      3.41 o 
  -3  12   0       10.67        5.98      1.95 o 
  -1  12   0        8.41        8.41      2.31 o 
   0  12   0      761.58      720.44     22.17 o 
   1  12   0       90.13       84.37      4.52 o 
   2  12   0      466.03      417.16     10.17 o 
   3  12   0       46.08       47.96      4.57 o 
   4  12   0       62.61       75.72      5.79 o 
   5  12   0        1.80       -1.27      1.61 o 
   6  12   0        9.53       13.01      3.24 o 
   7  12   0        3.40        2.37      2.12 o 
   8  12   0       28.43       29.77      4.54 o 
   9  12   0        0.00        3.41      2.60 o 
  -5  13   0       10.76       10.38      2.82 o 
  -4  13   0        1.89        2.68      2.00 o 
  -3  13   0       21.68       19.86      2.99 o 
   0  13   0       36.05       25.99      3.56 o 
   1  13   0       57.88       57.26      3.34 o 
   2  13   0      173.66      165.02      5.77 o 
   3  13   0        7.29        7.04      1.73 o 
   4  13   0      124.87      128.00      7.83 o 
   5  13   0        4.36        4.85      2.40 o 
   6  13   0       24.78       26.50      4.18 o 
   7  13   0        0.64        3.58      2.37 o 
   8  13   0        9.20        8.46      3.13 o 
  -3  14   0        0.02       -0.34      1.72 o 
  -2  14   0       42.83       41.18      3.78 o 
   1  14   0       22.70       16.79      3.27 o 
   2  14   0        1.95        3.74      1.47 o 
   3  14   0       33.08       33.47      3.05 o 
   4  14   0        1.27        1.33      2.52 o 
   5  14   0        6.87        4.15      2.51 o 
   6  14   0       15.68       15.29      3.72 o 
   2  15   0        0.19        1.23      1.49 o 
  -6 -14   1       97.13      110.41      7.91 o 
  -5 -14   1        1.09        0.67      1.59 o 
  -4 -14   1       11.69        9.13      2.00 o 
  -3 -14   1        0.01        0.48      1.64 o 
  -2 -14   1        8.00        9.21      1.96 o 
  -1 -14   1        7.88        3.75      2.43 o 
   0 -14   1        0.13        0.39      2.03 o 
  -7 -13   1        1.03        1.83      2.26 o 
  -6 -13   1       25.59       24.83      4.51 o 
  -5 -13   1        3.65        2.48      2.14 o 
  -4 -13   1        3.04        4.05      1.66 o 
  -3 -13   1        0.46        1.40      2.48 o 
  -2 -13   1       31.26       34.24      2.87 o 
  -1 -13   1        3.47        4.82      2.31 o 
   0 -13   1       38.94       31.84      3.84 o 
   1 -13   1        2.53       -0.82      1.75 o 
   4 -13   1        0.30        1.50      1.64 o 
   5 -13   1       11.35       10.19      2.88 o 
  -9 -12   1        0.31        3.58      2.62 o 
  -8 -12   1        7.33       13.15      3.22 o 
  -7 -12   1        1.24       -0.76      1.72 o 
  -6 -12   1        1.50        4.09      2.20 o 
  -5 -12   1        1.92        2.57      2.17 o 
  -4 -12   1       28.91       29.41      4.12 o 
  -3 -12   1      131.00      119.36      4.83 o 
  -2 -12   1       93.49       83.61      6.40 o 
  -1 -12   1       38.98       37.31      5.46 o 
   0 -12   1      468.03      475.14     16.31 o 
   1 -12   1        9.42        5.81      2.34 o 
   2 -12   1        4.24        6.94      2.26 o 
   4 -12   1       38.75       39.68      3.78 o 
   5 -12   1        3.28        0.79      1.81 o 
   6 -12   1        0.01       -1.13      1.89 o 
 -10 -11   1        2.50        2.79      2.76 o 
  -9 -11   1        0.51        2.71      2.34 o 
  -8 -11   1        3.18        6.63      2.82 o 
  -7 -11   1        0.01        2.17      1.97 o 
  -6 -11   1       26.16       24.01      3.72 o 
  -5 -11   1        0.22        0.62      1.92 o 
  -4 -11   1      188.21      193.06      9.36 o 
  -3 -11   1      181.64      175.81      8.76 o 
  -2 -11   1       30.73       26.88      2.45 o 
  -1 -11   1        9.52        9.28      1.66 o 
   0 -11   1      156.71      156.11      7.55 o 
   1 -11   1       15.98       16.08      2.91 o 
   2 -11   1       51.53       47.82      4.04 o 
   3 -11   1       20.52       21.39      3.08 o 
   4 -11   1        4.55        5.28      1.86 o 
   5 -11   1        3.66        6.12      2.29 o 
   6 -11   1       20.09       20.01      3.53 o 
   7 -11   1        6.28        6.55      2.60 o 
 -11 -10   1        2.70        1.33      2.71 o 
 -10 -10   1        0.01       -0.85      2.14 o 
  -9 -10   1        4.69        7.42      2.68 o 
  -8 -10   1        0.02       -0.42      1.81 o 
  -7 -10   1        0.98        0.34      1.66 o 
  -6 -10   1       10.95       10.10      2.62 o 
  -5 -10   1       43.02       42.73      4.06 o 
  -4 -10   1      878.82      853.43     25.94 o 
  -3 -10   1      182.15      182.18      8.63 o 
  -2 -10   1      897.27      800.80     16.30 o 
  -1 -10   1        0.41        2.25      1.15 o 
   0 -10   1       74.13       69.10      3.16 o 
   1 -10   1        1.69        1.16      1.64 o 
   2 -10   1       34.54       37.37      3.42 o 
   3 -10   1        0.76        3.39      1.78 o 
   4 -10   1       67.95       58.95      4.32 o 
   5 -10   1        0.90        0.82      1.47 o 
   6 -10   1       86.88       79.80      5.53 o 
   7 -10   1        0.55        1.72      2.12 o 
   8 -10   1        1.49        2.03      2.17 o 
 -11  -9   1        0.45       -2.06      2.06 o 
 -10  -9   1       18.08       20.37      3.89 o 
  -9  -9   1        8.06        8.13      2.71 o 
  -8  -9   1       72.49       77.59      5.65 o 
  -7  -9   1        0.00        0.33      0.99 o 
  -6  -9   1      395.48      382.06     13.92 o 
  -5  -9   1       40.48       40.50      3.75 o 
  -4  -9   1       56.47       64.99      4.71 o 
  -3  -9   1       50.77       53.70      4.15 o 
  -2  -9   1       92.58      117.88      6.24 o 
  -1  -9   1        5.94        3.68      1.01 o 
   0  -9   1       65.26       56.54      2.74 o 
   1  -9   1       72.77       65.66      4.24 o 
   2  -9   1       71.24       68.25      4.24 o 
   3  -9   1       45.03       56.23      4.01 o 
   4  -9   1      152.59      148.37      6.70 o 
   5  -9   1       15.97       17.69      2.82 o 
   6  -9   1        5.17        3.05      1.83 o 
   7  -9   1        2.25        2.57      2.12 o 
   8  -9   1        0.00       -0.54      1.83 o 
   9  -9   1        3.04        2.06      2.09 o 
 -12  -8   1        9.14       10.02      3.13 o 
 -11  -8   1        2.67        2.82      2.29 o 
 -10  -8   1        8.32        7.65      2.65 o 
  -9  -8   1        1.52        0.45      1.86 o 
  -8  -8   1       73.14       71.47      5.22 o 
  -7  -8   1        5.25        3.46      1.19 o 
  -6  -8   1       45.48       43.82      2.51 o 
  -5  -8   1        7.66        6.69      1.89 o 
  -4  -8   1      145.67      130.43      6.45 o 
  -3  -8   1        5.40        2.31      1.38 o 
  -2  -8   1      212.47      233.52      9.17 o 
  -1  -8   1        5.86        2.92      1.06 o 
   0  -8   1       24.52       30.94      1.93 o 
   1  -8   1      186.56      193.20      7.67 o 
   2  -8   1      179.34      184.64      7.30 o 
   3  -8   1        0.05       -0.93      0.93 o 
   4  -8   1      141.40      134.18      6.05 o 
   5  -8   1        0.01        1.80      1.96 o 
   6  -8   1        0.32       -1.30      1.30 o 
   7  -8   1       22.82       19.44      3.10 o 
   8  -8   1        3.13        5.95      2.31 o 
   9  -8   1        0.33       -1.75      1.86 o 
  10  -8   1        0.11       -0.96      1.78 o 
 -12  -7   1       11.18       11.48      3.16 o 
 -11  -7   1        1.13       -0.93      2.09 o 
 -10  -7   1      119.51      110.96      6.78 o 
  -9  -7   1       29.69       21.17      3.36 o 
  -8  -7   1      349.41      306.32      7.85 o 
  -7  -7   1        0.84       -0.24      0.82 o 
  -6  -7   1       42.87       47.97      5.86 o 
  -5  -7   1        0.55        0.58      0.68 o 
  -4  -7   1        6.61        5.50      1.58 o 
  -3  -7   1        2.65        2.37      1.30 o 
  -2  -7   1      124.00      135.78      6.14 o 
  -1  -7   1       14.67       13.15      2.06 o 
   0  -7   1       80.46       90.18      3.15 o 
   1  -7   1        5.98        6.04      1.55 o 
   2  -7   1      107.66      111.02      5.00 o 
   3  -7   1        0.00       -0.85      0.85 o 
   4  -7   1        0.20       -0.76      0.76 o 
   5  -7   1        5.74        7.41      2.07 o 
   6  -7   1        0.06        1.56      0.98 o 
   7  -7   1        1.09        0.08      1.41 o 
   8  -7   1       24.71       23.31      3.19 o 
   9  -7   1        6.31        4.66      2.20 o 
  10  -7   1        0.53       -0.71      1.81 o 
  11  -7   1        0.97       -1.58      1.58 o 
 -13  -6   1        3.76        4.20      2.76 o 
 -12  -6   1        1.21        6.07      2.65 o 
 -11  -6   1       11.27       20.91      3.58 o 
 -10  -6   1       12.63       10.98      2.65 o 
  -9  -6   1       50.71       41.27      3.98 o 
  -8  -6   1      122.80      102.72      5.06 o 
  -7  -6   1        5.09        4.38      1.10 o 
  -6  -6   1        5.11        9.45      2.41 o 
  -5  -6   1        0.85        0.86      0.64 o 
  -4  -6   1      473.80      413.39      9.02 o 
  -3  -6   1        0.43       -0.62      0.85 o 
  -2  -6   1      255.51      240.05      8.54 o 
  -1  -6   1        0.21        0.25      0.90 o 
   0  -6   1      458.40      494.27      9.93 o 
   1  -6   1       73.93       64.42      3.50 o 
   2  -6   1      787.77      771.07     21.19 o 
   3  -6   1      103.04      116.22      5.00 o 
   4  -6   1        7.28        7.76      1.47 o 
   5  -6   1       17.61       22.49      2.09 o 
   6  -6   1       80.65       96.25      3.53 o 
   7  -6   1        8.70       10.84      1.58 o 
   8  -6   1        1.42       -0.39      1.24 o 
   9  -6   1        1.61       -1.30      1.58 o 
  10  -6   1       12.78       10.24      2.57 o 
  11  -6   1        0.68        3.05      2.00 o 
 -13  -5   1       10.77        9.14      2.91 o 
 -12  -5   1      169.86      171.78      8.93 o 
 -11  -5   1        4.62        5.28      2.17 o 
 -10  -5   1       88.90       85.49      5.56 o 
  -9  -5   1       31.77       20.09      2.88 o 
  -8  -5   1       12.99       17.88      1.63 o 
  -7  -5   1       12.21       12.57      1.36 o 
  -6  -5   1       20.47       18.73      1.45 o 
  -5  -5   1        0.15       -0.46      0.51 o 
  -4  -5   1       82.18       88.32      2.00 o 
  -3  -5   1        0.01        0.04      0.30 o 
  -2  -5   1      149.46      166.59      6.31 o 
  -1  -5   1       58.73       68.77      3.64 o 
   0  -5   1      223.76      250.19      5.59 o 
   1  -5   1        0.17        0.99      0.73 o 
   2  -5   1       57.72       60.59      3.16 o 
   3  -5   1       14.68       11.40      1.50 o 
   4  -5   1        0.83       -0.45      0.45 o 
   5  -5   1       83.77       88.99      3.10 o 
   6  -5   1       23.51       16.26      2.71 o 
   7  -5   1        7.39        7.31      1.29 o 
   8  -5   1       80.19       90.37      3.62 o 
   9  -5   1       10.88        9.40      2.20 o 
  10  -5   1       13.31       10.02      2.60 o 
  11  -5   1        0.50        1.81      1.72 o 
 -13  -4   1        1.02        2.57      2.37 o 
 -12  -4   1        5.52        4.54      2.20 o 
 -11  -4   1        2.05        3.36      2.03 o 
 -10  -4   1       14.53       13.68      2.54 o 
  -9  -4   1        2.04        0.29      1.28 o 
  -8  -4   1       98.32       89.92      3.23 o 
  -7  -4   1        0.11       -0.35      0.59 o 
  -6  -4   1       78.96       92.75      3.04 o 
  -5  -4   1        0.30        0.07      0.49 o 
  -4  -4   1        0.76       -0.08      1.00 o 
  -3  -4   1        0.04       -0.23      0.23 o 
  -2  -4   1       42.85       38.42      2.37 o 
  -1  -4   1      161.99      151.14      5.47 o 
   0  -4   1      204.64      185.95      4.25 o 
   1  -4   1       14.08       14.79      1.44 o 
   2  -4   1       11.47       13.46      1.38 o 
   3  -4   1        0.73        1.41      0.68 o 
   4  -4   1       84.87       87.06      2.79 o 
   5  -4   1       64.14       70.48      2.57 o 
   6  -4   1      590.56      610.76     12.40 o 
   7  -4   1      157.41      158.05      4.61 o 
   8  -4   1       11.68       14.45      1.64 o 
   9  -4   1       11.71       15.90      1.76 o 
  10  -4   1       78.52       62.06      4.57 o 
  11  -4   1       56.86       60.78      4.54 o 
 -12  -3   1        0.12        1.95      2.00 o 
 -11  -3   1       31.62       32.54      3.70 o 
 -10  -3   1        0.81        0.82      1.58 o 
  -9  -3   1        0.53       -0.08      0.81 o 
  -8  -3   1       17.07       15.92      1.45 o 
  -7  -3   1       12.85       16.11      1.37 o 
  -6  -3   1      400.22      350.91      7.57 o 
  -5  -3   1       50.15       56.03      2.08 o 
  -4  -3   1      633.74      676.75     12.83 o 
  -3  -3   1        0.01        0.28      0.33 o 
  -2  -3   1     2213.48     2006.23     35.31 o 
  -1  -3   1        0.11       -0.16      0.28 o 
   0  -3   1     2757.62     2812.43     46.97 o 
   1  -3   1       86.88       84.19      3.37 o 
   2  -3   1       72.62       88.59      3.42 o 
   3  -3   1       49.33       55.31      2.63 o 
   4  -3   1        1.59        1.67      0.57 o 
   5  -3   1      347.63      360.45      7.67 o 
   6  -3   1      850.10      879.43     42.35 o 
   7  -3   1      392.01      372.06     15.61 o 
   8  -3   1      965.15     1029.46     19.89 o 
   9  -3   1       63.51       60.81      3.15 o 
  10  -3   1        2.87        4.36      1.22 o 
 -12  -2   1        0.08        3.02      1.97 o 
 -11  -2   1       16.84       15.04      2.71 o 
 -10  -2   1       52.29       49.83      3.43 o 
  -9  -2   1        0.00       -0.16      1.17 o 
  -8  -2   1        1.97        1.41      0.81 o 
  -7  -2   1        0.58        1.27      1.47 o 
  -6  -2   1     3218.53     3316.30     58.01 o 
  -5  -2   1      178.47      184.45      4.36 o 
  -4  -2   1      433.69      395.78      7.86 o 
  -3  -2   1      577.70      561.89     10.55 o 
  -2  -2   1       11.56       11.84      0.83 o 
  -1  -2   1       22.43       23.44      0.94 o 
   0  -2   1        0.93        0.71      0.31 o 
   1  -2   1      255.91      245.37      7.00 o 
   2  -2   1      150.39      189.55      5.73 o 
   3  -2   1      163.57      164.98      3.75 o 
   4  -2   1      580.51      546.39     10.50 o 
   5  -2   1       60.08       67.08      2.27 o 
   6  -2   1      400.46      393.69      8.32 o 
   7  -2   1      255.32      264.63      6.29 o 
   8  -2   1      261.09      271.72      6.66 o 
   9  -2   1      108.45      111.42      3.84 o 
  10  -2   1        7.18        9.25      1.41 o 
 -11  -1   1        2.53        1.02      1.55 o 
 -10  -1   1        0.08       -0.94      0.94 o 
  -9  -1   1       22.85       23.51      1.80 o 
  -8  -1   1        0.29        2.90      0.89 o 
  -7  -1   1       75.61       80.65      2.75 o 
  -6  -1   1      938.83      946.46     17.57 o 
  -5  -1   1        0.02        0.04      0.44 o 
  -4  -1   1      399.74      382.21      7.50 o 
  -3  -1   1        3.11        2.34      0.40 o 
  -2  -1   1     3553.07     3360.37     96.40 o 
  -1  -1   1       43.30       36.93      1.22 o 
   0  -1   1     1876.49     1808.49     24.90 o 
   1  -1   1        7.37        7.99      0.65 o 
   2  -1   1        6.41        3.87      0.73 o 
   3  -1   1     6257.98     6178.67    106.06 o 
   4  -1   1      141.18      140.87      3.37 o 
   5  -1   1      661.25      654.92     12.44 o 
   6  -1   1      129.78      137.98      9.32 o 
   7  -1   1      193.44      200.16      5.03 o 
   8  -1   1       37.78       41.30      2.14 o 
   9  -1   1        1.27        0.84      0.91 o 
  10  -1   1      111.73      106.78      3.85 o 
  11  -1   1       37.28       33.11      3.61 o 
 -11   0   1        1.48        0.76      1.55 o 
 -10   0   1       90.24       94.96      4.19 o 
  -9   0   1        7.10        5.55      1.16 o 
  -8   0   1      276.70      269.01      6.41 o 
  -7   0   1       99.16      108.84      3.26 o 
  -6   0   1      277.90      268.01      5.93 o 
  -5   0   1      576.41      548.46     10.51 o 
  -4   0   1     2060.39     2000.61     35.04 o 
  -3   0   1      472.21      458.81      8.54 o 
  -2   0   1    13004.29    13483.46    471.05 o 
  -1   0   1       13.87        8.56      0.73 o 
   1   0   1       13.62        4.04      0.71 o 
   2   0   1    19955.76    17163.79    375.64 o 
   3   0   1      313.28      305.78      5.92 o 
   4   0   1     3342.23     3227.57     55.90 o 
   5   0   1      125.49      132.72      4.13 o 
   6   0   1       22.39       19.39      1.24 o 
   7   0   1       17.18       15.24      1.24 o 
   8   0   1       61.40       60.85      2.47 o 
   9   0   1      347.97      335.56      7.97 o 
  10   0   1        3.74        8.63      2.14 o 
  11   0   1        2.99        7.59      2.34 o 
  12   0   1       13.49       10.50      2.77 o 
 -11   1   1        0.16        1.02      1.50 o 
 -10   1   1        1.12        1.81      1.50 o 
  -9   1   1       66.73       62.22      2.75 o 
  -8   1   1      364.13      325.30      8.37 o 
  -7   1   1        1.01       -0.58      0.58 o 
  -6   1   1      189.04      215.28      5.04 o 
  -5   1   1      115.44      112.06      2.97 o 
  -4   1   1      258.54      270.77      5.57 o 
  -3   1   1     1710.93     1738.31     30.40 o 
  -2   1   1     5456.60     5586.54    124.88 o 
   1   1   1        3.83        3.04      0.26 o 
   2   1   1     7515.14     7271.34    142.87 o 
   3   1   1      282.45      261.48      4.19 o 
   4   1   1        2.55        1.09      0.33 o 
   5   1   1       12.96       12.53      0.96 o 
   6   1   1        2.29        0.56      0.54 o 
   7   1   1        1.11        0.69      0.55 o 
   8   1   1      324.86      311.20      7.07 o 
   9   1   1       36.63       30.78      2.37 o 
  10   1   1      121.48      124.10      6.27 o 
  11   1   1       33.08       32.68      3.67 o 
  12   1   1       11.14       11.54      2.74 o 
  13   1   1        5.61        6.38      2.71 o 
 -11   2   1       11.53        7.17      2.06 o 
 -10   2   1        8.85       10.69      2.23 o 
  -9   2   1       87.99      110.01      5.51 o 
  -8   2   1      158.98      148.11      8.17 o 
  -7   2   1       23.79       19.78      4.26 o 
  -6   2   1       19.25       15.74      1.21 o 
  -5   2   1     1240.02     1252.49     22.64 o 
  -4   2   1      106.87      109.21      4.91 o 
  -3   2   1        0.04       -0.20      0.35 o 
  -2   2   1    86719.87    72894.70   9051.38 o 
  -1   2   1        2.60        4.20      0.59 o 
   0   2   1       27.40       25.69      1.10 o 
   1   2   1      117.09      114.22      3.44 o 
   2   2   1        3.61        3.10      1.55 o 
   3   2   1        0.67        0.74      0.34 o 
   4   2   1      599.91      568.01      8.62 o 
   5   2   1      306.03      302.77      6.21 o 
   6   2   1      558.47      573.16     11.10 o 
   7   2   1      203.35      190.89      4.70 o 
   8   2   1      137.96      144.06      4.65 o 
   9   2   1      109.76       92.56      5.09 o 
  10   2   1       50.94       48.92      3.92 o 
  11   2   1        4.35        3.78      2.03 o 
  12   2   1       10.32       12.47      2.91 o 
  13   2   1        1.02        0.06      2.17 o 
 -12   3   1       56.25       68.06      5.08 o 
 -11   3   1       30.88       27.71      3.47 o 
 -10   3   1       54.83       69.30      4.57 o 
  -9   3   1        7.82       11.74      2.26 o 
  -8   3   1      230.12      245.32      6.15 o 
  -7   3   1      366.37      385.15      9.11 o 
  -6   3   1     1308.57     1325.87     24.24 o 
  -5   3   1     1171.59     1215.85     22.15 o 
  -4   3   1       32.19       35.86      1.49 o 
  -3   3   1      126.14      145.59      7.08 o 
  -2   3   1     9184.51     9052.71    549.44 o 
  -1   3   1     4135.19     4140.49     56.45 o 
   0   3   1     1467.62     1541.42     38.39 o 
   1   3   1       39.50       32.61      1.87 o 
   2   3   1    10635.99    11091.68    189.58 o 
   3   3   1        1.57        2.03      0.34 o 
   4   3   1       34.36       31.49      1.00 o 
   5   3   1        7.59        6.94      0.60 o 
   6   3   1      201.35      215.96      4.97 o 
   7   3   1       81.18       80.21      2.67 o 
   8   3   1      255.35      246.58      5.92 o 
   9   3   1       51.17       42.37      3.47 o 
  10   3   1       80.59       82.69      5.14 o 
  11   3   1       17.33       13.88      2.82 o 
  12   3   1       56.16       60.80      4.86 o 
  13   3   1       18.21       23.45      3.81 o 
 -12   4   1        3.42        3.53      2.20 o 
 -11   4   1      194.00      199.42      8.99 o 
 -10   4   1        4.84       12.41      2.54 o 
  -9   4   1       85.07       95.71      5.48 o 
  -8   4   1      261.57      241.22      9.20 o 
  -7   4   1       19.74       20.03      1.56 o 
  -6   4   1      131.27      146.13      7.66 o 
  -5   4   1      162.37      163.62      4.20 o 
  -4   4   1      630.31      564.09     10.96 o 
  -3   4   1       28.93       30.11      1.33 o 
  -2   4   1     2112.08     2252.95     39.45 o 
  -1   4   1      636.69      693.15     12.20 o 
   0   4   1      282.47      297.02      8.57 o 
   1   4   1      379.05      356.38     10.14 o 
   2   4   1     1600.93     1669.38     29.44 o 
   3   4   1        8.59        9.01      0.58 o 
   4   4   1     2659.47     2748.75     39.03 o 
   5   4   1        1.04        1.75      0.44 o 
   6   4   1     1004.93     1102.90     16.51 o 
   7   4   1       56.15       59.57      2.28 o 
   8   4   1      331.74      338.20     11.51 o 
   9   4   1        1.85        1.27      1.50 o 
  10   4   1       17.93       21.64      3.10 o 
  11   4   1        1.17       -0.62      1.61 o 
  12   4   1        4.38        2.76      2.31 o 
  13   4   1        1.97        4.46      2.23 o 
 -12   5   1        0.26        4.46      2.12 o 
 -11   5   1       43.77       32.54      3.95 o 
 -10   5   1        0.04        1.89      1.78 o 
  -9   5   1        6.61        3.27      1.89 o 
  -8   5   1      113.77      126.26      6.36 o 
  -7   5   1      121.22      135.19      6.33 o 
  -6   5   1      314.40      321.82      7.33 o 
  -5   5   1       15.00       15.40      1.28 o 
  -4   5   1      404.89      381.25      8.00 o 
  -3   5   1       31.50       31.81      2.87 o 
  -2   5   1       15.96       13.19      1.99 o 
  -1   5   1        7.12        9.83      0.80 o 
   0   5   1      269.89      256.63      7.93 o 
   1   5   1       64.37       62.85      3.05 o 
   2   5   1      679.23      816.76     21.90 o 
   3   5   1       70.54       70.14      2.25 o 
   4   5   1     3612.28     3865.04     54.64 o 
   5   5   1       28.94       30.32      1.20 o 
   6   5   1        7.85       12.87      0.89 o 
   7   5   1       51.04       50.12      2.22 o 
   8   5   1       51.99       57.76      3.95 o 
   9   5   1        1.41        2.12      1.41 o 
  10   5   1        0.37       -0.37      1.47 o 
  11   5   1       13.43       17.30      3.13 o 
  12   5   1        4.85        3.81      2.45 o 
  13   5   1        2.98       -0.96      2.09 o 
 -11   6   1       38.67       44.31      4.40 o 
 -10   6   1        3.04        3.02      1.97 o 
  -9   6   1        7.17        7.62      2.26 o 
  -8   6   1        0.27       -0.62      1.35 o 
  -7   6   1       23.48       22.91      2.96 o 
  -6   6   1       71.10       76.05      4.63 o 
  -5   6   1       23.02       25.03      2.40 o 
  -4   6   1       92.61      109.18      3.32 o 
  -3   6   1       25.47       23.29      1.44 o 
  -2   6   1       77.66       78.32      3.48 o 
  -1   6   1      935.58      978.01     17.41 o 
   0   6   1      116.68       99.56      4.27 o 
   1   6   1      192.43      214.35      7.45 o 
   2   6   1     6568.11     6934.74    170.36 o 
   3   6   1        5.41        4.28      0.80 o 
   4   6   1       55.64       54.24      2.04 o 
   5   6   1        2.11        2.71      0.52 o 
   6   6   1      337.60      297.53      8.65 o 
   7   6   1        0.04        0.76      1.07 o 
   8   6   1       19.35       21.16      2.88 o 
   9   6   1        4.05        5.16      1.92 o 
  10   6   1        0.17       -0.25      1.55 o 
  11   6   1        0.02       -0.73      1.58 o 
  12   6   1       21.10       27.20      4.06 o 
  13   6   1        1.82        1.89      2.51 o 
 -11   7   1        2.24        3.19      2.14 o 
 -10   7   1       25.14       25.88      3.84 o 
  -9   7   1        2.23        2.29      1.95 o 
  -8   7   1        0.29       -0.20      1.47 o 
  -7   7   1       22.72       20.26      2.88 o 
  -6   7   1        0.87        1.44      1.47 o 
  -4   7   1        1.15        0.23      0.97 o 
  -3   7   1        0.91        0.50      0.69 o 
  -2   7   1      184.71      205.72      7.10 o 
  -1   7   1       27.93       36.16      1.82 o 
   0   7   1      121.76      136.67      5.57 o 
   1   7   1       20.66       20.04      2.20 o 
   2   7   1      121.33      124.56      5.46 o 
   3   7   1        4.67        4.00      0.82 o 
   4   7   1        2.41        1.94      0.63 o 
   5   7   1        0.02        1.58      1.16 o 
   6   7   1      102.28      110.83      4.99 o 
   7   7   1        1.11       -0.20      1.16 o 
   8   7   1      234.00      204.71      8.83 o 
   9   7   1        3.80        4.80      2.17 o 
  10   7   1       53.04       33.96      4.09 o 
  11   7   1        4.94        1.95      2.29 o 
  12   7   1       14.42        8.72      3.08 o 
 -10   8   1        3.31        0.87      2.23 o 
  -9   8   1        0.25        0.71      1.69 o 
  -8   8   1        2.16       -0.17      1.75 o 
  -7   8   1       36.12       33.28      3.75 o 
  -6   8   1       18.29       15.66      2.82 o 
  -5   8   1       89.97       96.15      5.54 o 
  -4   8   1        1.10        0.03      1.35 o 
  -3   8   1      121.85      117.71      3.81 o 
  -2   8   1        5.07        8.44      1.58 o 
  -1   8   1       98.79      109.21      3.38 o 
   0   8   1       16.03       22.65      1.55 o 
   1   8   1       28.95       42.25      3.13 o 
   2   8   1       14.59       18.29      2.34 o 
   3   8   1        0.93        1.81      1.18 o 
   4   8   1       13.83       16.13      1.34 o 
   5   8   1        0.09        1.58      1.30 o 
   6   8   1       31.89       24.75      2.99 o 
   7   8   1        3.02        1.66      1.61 o 
   8   8   1       19.88       10.84      2.48 o 
   9   8   1        1.00       -1.02      1.61 o 
  10   8   1       96.78       91.19      6.18 o 
  11   8   1       22.26       27.09      4.09 o 
  12   8   1        0.97        0.56      2.43 o 
 -10   9   1        0.54       -1.69      1.69 o 
  -9   9   1       33.79       31.95      4.40 o 
  -8   9   1        0.21       -0.71      1.78 o 
  -7   9   1        4.54        6.09      2.34 o 
  -6   9   1        3.31        1.66      1.75 o 
  -5   9   1       13.44       13.99      2.71 o 
  -4   9   1       72.21       68.17      4.63 o 
  -3   9   1       78.45       78.23      4.69 o 
  -2   9   1      200.09      187.33      7.24 o 
  -1   9   1        1.71        4.80      1.50 o 
   0   9   1        0.79        0.49      0.75 o 
   1   9   1        3.00        3.87      1.64 o 
   2   9   1        3.54        5.98      1.81 o 
   3   9   1        3.20        5.42      1.66 o 
   4   9   1      181.08      190.45      8.09 o 
   5   9   1        7.90        5.11      1.72 o 
   6   9   1       60.19       58.78      4.40 o 
   7   9   1        0.30        0.28      1.35 o 
   8   9   1     1284.56     1184.41     34.26 o 
   9   9   1        0.80        0.06      1.95 o 
  10   9   1        0.22        0.62      2.26 o 
  11   9   1        2.00       -1.66      1.97 o 
  12   9   1        1.56        1.75      2.68 o 
  -9  10   1        3.64        2.62      2.51 o 
  -8  10   1        0.78       -0.31      1.97 o 
  -7  10   1       35.14       25.40      3.84 o 
  -6  10   1       40.16       39.43      4.37 o 
  -5  10   1       15.87       16.59      3.13 o 
  -4  10   1        0.73        0.54      1.50 o 
  -3  10   1        0.15       -1.07      1.35 o 
  -2  10   1       14.00        9.96      2.03 o 
  -1  10   1        5.50        5.16      1.66 o 
   0  10   1        8.56        8.98      1.54 o 
   1  10   1       12.89       10.62      1.40 o 
   2  10   1       24.05       26.81      3.19 o 
   3  10   1        4.74        5.33      1.81 o 
   4  10   1      235.85      201.73      8.80 o 
   5  10   1       25.29       19.75      2.99 o 
   6  10   1       28.53       28.56      3.61 o 
   7  10   1        0.41       -0.03      1.64 o 
   8  10   1        3.89        2.31      1.92 o 
   9  10   1        1.42        1.18      2.00 o 
  10  10   1       30.24       30.93      4.60 o 
  11  10   1        1.89       -0.73      2.29 o 
  -8  11   1        0.01       -2.00      2.00 o 
  -7  11   1        0.19       -0.82      2.03 o 
  -6  11   1        0.00        0.59      1.92 o 
  -5  11   1        1.95       -0.93      1.69 o 
  -4  11   1       48.67       45.25      4.06 o 
  -3  11   1        6.69        3.95      1.83 o 
  -1  11   1       37.48       36.61      3.25 o 
   0  11   1       28.01       22.13      1.92 o 
   1  11   1       24.15       17.50      2.77 o 
   2  11   1      115.92      106.80      6.13 o 
   3  11   1       15.03        9.76      2.48 o 
   4  11   1      122.00      104.79      6.22 o 
   5  11   1        8.95        7.45      2.40 o 
   6  11   1        2.16       -0.37      1.47 o 
   7  11   1        2.49       -0.37      1.58 o 
   8  11   1        3.88        0.39      1.64 o 
   9  11   1        0.28        1.95      1.97 o 
  10  11   1        0.65       -1.78      1.78 o 
  -7  12   1        2.26        0.00      2.20 o 
  -6  12   1        8.78        8.77      2.88 o 
  -5  12   1       20.92       21.28      3.67 o 
  -4  12   1        4.96        9.08      2.40 o 
  -3  12   1        5.88        5.76      2.14 o 
  -2  12   1       13.07       13.85      2.51 o 
   0  12   1       98.78       92.90      4.39 o 
   1  12   1        8.46        6.93      1.48 o 
   2  12   1       44.56       31.11      2.40 o 
   3  12   1       70.32       69.29      5.31 o 
   4  12   1        0.72       21.84      3.53 o 
   5  12   1        0.77        0.96      1.55 o 
   6  12   1       37.75       48.29      4.57 o 
   7  12   1        6.98        7.59      2.43 o 
   8  12   1        0.41        1.02      1.83 o 
   9  12   1        0.70        3.19      2.06 o 
  -5  13   1        6.89        5.39      2.62 o 
  -4  13   1        3.59       -0.08      1.69 o 
  -3  13   1       29.39       16.23      2.96 o 
  -2  13   1        6.58       10.66      2.34 o 
   1  13   1        7.84        8.91      1.59 o 
   2  13   1       24.39       16.95      2.11 o 
   3  13   1       15.36       19.02      3.53 o 
   4  13   1        0.29       -1.24      2.03 o 
   5  13   1        0.03        3.55      2.12 o 
   6  13   1        9.01       11.82      3.05 o 
   7  13   1        2.36        3.61      2.51 o 
   8  13   1        3.57        7.19      2.96 o 
  -3  14   1        2.97        3.02      1.97 o 
  -2  14   1       86.39       67.88      4.88 o 
   2  14   1       16.73       15.89      2.17 o 
   3  14   1        5.07        3.88      1.63 o 
   4  14   1        1.89        4.34      2.65 o 
   5  14   1        2.30        5.44      3.08 o 
   6  14   1        0.12        1.10      2.14 o 
   7  14   1        1.40        0.56      2.37 o 
   3  15   1        0.51        0.04      1.31 o 
   4  15   1       20.04       24.93      4.60 o 
  -5 -14   2        0.29        0.83      1.53 o 
  -4 -14   2        3.34        6.35      2.67 o 
  -3 -14   2       16.47       21.54      2.73 o 
  -2 -14   2       11.77       11.93      3.22 o 
  -1 -14   2        0.11        4.01      2.12 o 
   0 -14   2        0.11       -1.27      1.89 o 
   1 -14   2        7.34        6.04      2.54 o 
  -7 -13   2        0.48       -1.52      2.12 o 
  -6 -13   2        0.49       -1.95      1.95 o 
  -5 -13   2        6.84       11.27      2.32 o 
  -4 -13   2       16.74       17.63      2.45 o 
  -3 -13   2        7.78        9.74      2.69 o 
  -2 -13   2       54.26       57.22      4.56 o 
  -1 -13   2        1.24        1.21      1.97 o 
   0 -13   2       10.09        6.43      2.37 o 
   1 -13   2        0.00        0.59      1.72 o 
   2 -13   2       23.24       16.20      3.39 o 
   4 -13   2       12.35       10.61      2.57 o 
  -8 -12   2        1.12        0.68      2.26 o 
  -7 -12   2        3.15        2.14      2.14 o 
  -6 -12   2       77.07       99.75      7.06 o 
  -5 -12   2       15.42       18.93      3.87 o 
  -4 -12   2       46.32       49.81      3.57 o 
  -3 -12   2       72.88       66.76      3.70 o 
  -2 -12   2      110.19      117.18      4.86 o 
  -1 -12   2       18.64       19.41      3.39 o 
   0 -12   2      104.87      113.37      6.72 o 
   1 -12   2        5.38        3.13      2.09 o 
   2 -12   2        0.60        0.68      1.78 o 
   3 -12   2        5.45        3.87      2.20 o 
   5 -12   2        0.39        2.91      1.97 o 
   6 -12   2       12.51       13.77      3.05 o 
  -9 -11   2        0.00       -1.02      2.17 o 
  -8 -11   2       10.08       10.33      3.16 o 
  -7 -11   2        5.53       10.41      2.82 o 
  -6 -11   2      114.42      117.37      7.29 o 
  -5 -11   2        0.02        0.96      1.89 o 
  -4 -11   2       34.22       42.11      4.68 o 
  -3 -11   2        3.51        3.29      1.35 o 
  -2 -11   2      186.34      177.46      5.89 o 
  -1 -11   2       49.59       50.76      3.13 o 
   0 -11   2       76.29       79.54      5.56 o 
   1 -11   2       23.49       19.58      3.22 o 
   2 -11   2       36.76       40.02      4.01 o 
   3 -11   2       41.89       41.07      4.06 o 
   4 -11   2        2.65        4.43      2.06 o 
   5 -11   2        7.13        8.04      2.17 o 
   6 -11   2       30.74       29.86      3.92 o 
   7 -11   2        1.11        2.65      2.34 o 
 -10 -10   2       17.97       30.76      4.80 o 
  -9 -10   2        1.74        2.65      2.40 o 
  -8 -10   2        3.67        0.73      2.06 o 
  -7 -10   2        0.13       -1.33      1.81 o 
  -6 -10   2        2.82       -1.41      1.41 o 
  -5 -10   2      115.88      117.33      6.89 o 
  -4 -10   2      310.85      312.84     12.52 o 
  -3 -10   2       94.76       98.01      6.41 o 
  -2 -10   2     2330.51     2203.78     39.62 o 
  -1 -10   2       41.74       36.09      3.58 o 
   0 -10   2       65.84       59.07      4.49 o 
   1 -10   2       12.76       11.31      2.40 o 
   2 -10   2        0.14       -0.76      1.44 o 
   3 -10   2        0.58        2.17      1.69 o 
   4 -10   2       91.91       90.49      5.56 o 
   5 -10   2       25.44       25.07      3.05 o 
   6 -10   2       49.23       61.53      4.94 o 
   7 -10   2        8.19        6.04      2.60 o 
   8 -10   2        8.40        6.80      2.43 o 
 -11  -9   2        3.66        2.00      2.62 o 
 -10  -9   2        0.77       -0.73      1.92 o 
  -9  -9   2        0.08        0.34      1.64 o 
  -8  -9   2        7.23        3.95      2.09 o 
  -7  -9   2        0.07        0.00      1.04 o 
  -6  -9   2      480.71      449.29     15.95 o 
  -5  -9   2       26.71       27.85      3.70 o 
  -4  -9   2      214.77      210.82      9.37 o 
  -3  -9   2        0.03        1.41      1.75 o 
  -2  -9   2      253.03      256.45     10.99 o 
  -1  -9   2       14.52       13.65      4.78 o 
   0  -9   2        0.76        0.99      1.33 o 
   1  -9   2        0.36        1.24      1.38 o 
   2  -9   2       26.68       29.29      3.19 o 
   3  -9   2        2.31        4.40      1.75 o 
   4  -9   2       94.27      100.92      5.65 o 
   5  -9   2       12.77       13.21      1.80 o 
   6  -9   2        3.65        7.67      2.20 o 
   7  -9   2        0.37        0.56      1.78 o 
   8  -9   2        1.31       -0.08      1.95 o 
   9  -9   2        0.99       -1.64      1.64 o 
 -12  -8   2       16.93       21.56      4.29 o 
 -11  -8   2        4.44        2.71      2.37 o 
 -10  -8   2        7.97        7.70      2.74 o 
  -9  -8   2        0.64        0.17      1.75 o 
  -8  -8   2       73.83       81.40      3.69 o 
  -7  -8   2        4.87        4.00      1.24 o 
  -6  -8   2      475.98      425.16     10.13 o 
  -5  -8   2        0.34        0.91      1.02 o 
  -4  -8   2      601.77      578.76     18.36 o 
  -3  -8   2       11.72       11.94      2.37 o 
  -2  -8   2      432.72      438.50     14.66 o 
  -1  -8   2        6.17        7.48      1.24 o 
   0  -8   2       41.10       41.08      2.33 o 
   1  -8   2       20.20       20.63      2.60 o 
   2  -8   2       37.60       41.47      3.27 o 
   3  -8   2       51.01       60.13      4.09 o 
   4  -8   2      178.00      172.73      7.44 o 
   5  -8   2        0.77        0.51      1.31 o 
   6  -8   2       21.96       19.22      2.03 o 
   7  -8   2        0.04       -0.11      1.69 o 
   8  -8   2        0.52        0.08      1.78 o 
   9  -8   2        6.15        1.35      2.00 o 
  10  -8   2        5.51        4.60      2.60 o 
 -12  -7   2        4.78        4.82      2.68 o 
 -11  -7   2        8.63        6.57      2.57 o 
 -10  -7   2        5.17        6.35      2.65 o 
  -9  -7   2        2.89        0.96      1.75 o 
  -8  -7   2       34.26       36.76      4.35 o 
  -7  -7   2       41.87       44.78      2.64 o 
  -6  -7   2      119.05      118.66      4.18 o 
  -5  -7   2        6.36        6.58      1.26 o 
  -4  -7   2       75.67       76.62      3.14 o 
  -3  -7   2        2.23        1.24      1.24 o 
  -2  -7   2      191.29      191.09      7.90 o 
  -1  -7   2        2.91        0.58      0.93 o 
   0  -7   2      153.32      149.16      4.41 o 
   1  -7   2      252.46      285.15     10.03 o 
   2  -7   2      202.52      204.76      7.87 o 
   3  -7   2       20.83       23.62      2.57 o 
   4  -7   2      107.20      116.64      5.57 o 
   5  -7   2        3.06        3.31      1.06 o 
   6  -7   2       23.92       20.50      1.94 o 
   7  -7   2        1.76        1.63      1.66 o 
   8  -7   2       12.22       14.76      2.93 o 
   9  -7   2        4.77        3.64      2.12 o 
  10  -7   2        0.55       -1.86      1.86 o 
  11  -7   2        2.87        1.18      2.31 o 
 -12  -6   2       18.34       19.02      3.64 o 
 -11  -6   2        7.08        8.77      2.82 o 
 -10  -6   2       25.88       31.89      3.95 o 
  -9  -6   2       98.29       87.67      3.71 o 
  -8  -6   2        0.23        0.29      0.85 o 
  -7  -6   2       24.57       21.63      1.88 o 
  -6  -6   2        2.76        2.69      0.95 o 
  -5  -6   2        3.36        3.11      0.88 o 
  -4  -6   2       59.45       58.06      2.53 o 
  -3  -6   2        6.20        5.57      1.05 o 
  -2  -6   2      174.71      193.43      7.59 o 
  -1  -6   2       81.72       81.06      2.94 o 
   0  -6   2      292.03      324.49      7.29 o 
   1  -6   2      126.75      139.73      5.91 o 
   2  -6   2     1929.58     1894.58     48.86 o 
   3  -6   2        3.35        2.60      1.30 o 
   4  -6   2        3.26        2.91      1.35 o 
   5  -6   2        3.95        4.26      1.09 o 
   6  -6   2      216.06      230.37      6.38 o 
   7  -6   2        2.64        2.50      1.11 o 
   8  -6   2        9.75       12.40      1.74 o 
   9  -6   2        2.00       -0.08      1.47 o 
  10  -6   2        1.52        1.30      1.83 o 
  11  -6   2        2.02       -0.68      1.92 o 
 -13  -5   2        0.20        1.66      2.54 o 
 -12  -5   2      214.82      242.48     10.94 o 
 -11  -5   2       29.29       29.69      4.04 o 
 -10  -5   2      181.26      162.79      8.03 o 
  -9  -5   2        4.45        5.71      1.37 o 
  -8  -5   2       13.06       12.32      1.53 o 
  -7  -5   2        6.57        6.62      1.18 o 
  -6  -5   2       10.88       13.92      1.79 o 
  -5  -5   2        1.17        0.85      0.65 o 
  -4  -5   2        0.27        0.99      0.73 o 
  -3  -5   2        9.58       11.32      1.14 o 
  -2  -5   2        0.54       -0.04      1.13 o 
  -1  -5   2       17.51       14.32      1.22 o 
   0  -5   2      302.37      340.35      7.30 o 
   1  -5   2       19.43       23.14      2.09 o 
   2  -5   2        0.12        0.00      0.87 o 
   3  -5   2        1.10       -0.48      0.71 o 
   4  -5   2        0.00       -0.73      0.76 o 
   5  -5   2        1.71        2.72      1.31 o 
   6  -5   2        0.29        1.61      1.14 o 
   7  -5   2       34.61       40.45      2.41 o 
   8  -5   2        0.02       -0.20      1.18 o 
   9  -5   2       20.45       21.94      3.41 o 
  10  -5   2        3.38        0.31      1.61 o 
 -12  -4   2       10.67       15.49      3.13 o 
 -11  -4   2       85.24       76.92      5.31 o 
 -10  -4   2       82.78       69.82      5.29 o 
  -9  -4   2        0.16        0.02      0.86 o 
  -8  -4   2       71.23       67.42      2.86 o 
  -7  -4   2        0.51       -0.10      1.02 o 
  -6  -4   2      134.69      136.77      4.02 o 
  -5  -4   2        0.71       -0.19      0.46 o 
  -4  -4   2       71.42       67.57      2.45 o 
  -3  -4   2        0.51       -0.45      0.45 o 
  -2  -4   2      105.87       85.77      2.73 o 
  -1  -4   2      123.94      141.65      5.24 o 
   0  -4   2      471.40      489.11      9.51 o 
   1  -4   2       16.04       19.33      1.75 o 
   2  -4   2       74.70       82.81      3.76 o 
   3  -4   2        9.02       10.84      1.50 o 
   4  -4   2        1.89       -0.25      0.73 o 
   5  -4   2        0.09       -0.61      0.61 o 
   6  -4   2       73.13       74.60      6.71 o 
   7  -4   2       12.97       14.08      2.53 o 
   8  -4   2        6.24        4.59      3.41 o 
   9  -4   2        3.12        2.30      1.17 o 
  10  -4   2        0.04        0.05      1.04 o 
 -12  -3   2        5.87        9.03      2.74 o 
 -11  -3   2        0.17        2.12      1.89 o 
 -10  -3   2       15.42       20.18      1.88 o 
  -9  -3   2        9.40        8.12      1.33 o 
  -8  -3   2        7.78       10.53      1.34 o 
  -7  -3   2        0.15       -0.31      0.61 o 
  -6  -3   2       83.67       69.82      2.55 o 
  -5  -3   2       23.83       17.90      1.26 o 
  -4  -3   2      150.32      147.25      5.56 o 
  -3  -3   2        2.87       -0.47      1.00 o 
  -2  -3   2     1803.57     1744.86     31.07 o 
  -1  -3   2       28.76       30.52      1.37 o 
   0  -3   2     1026.33     1019.70     24.28 o 
   1  -3   2       20.89       20.44      1.55 o 
   2  -3   2       11.57       14.45      1.35 o 
   3  -3   2        1.83        2.62      0.85 o 
   4  -3   2      919.98      888.41     23.74 o 
   5  -3   2      253.29      263.66      6.09 o 
   6  -3   2     1129.10     1210.18     22.56 o 
   7  -3   2       66.95       80.59      5.20 o 
   8  -3   2      453.79      469.02     10.36 o 
   9  -3   2        9.79       14.31      3.61 o 
  10  -3   2        1.93        1.08      2.24 o 
 -11  -2   2        0.72        1.11      1.17 o 
 -10  -2   2       83.39       88.32      3.54 o 
  -9  -2   2        2.74        2.92      1.04 o 
  -8  -2   2        0.11       -0.21      0.67 o 
  -7  -2   2        7.75        8.91      2.40 o 
  -6  -2   2      111.93       91.45      2.93 o 
  -5  -2   2      342.44      364.90      7.66 o 
  -4  -2   2       31.09       22.72      1.23 o 
  -3  -2   2       73.94       69.24      2.11 o 
  -2  -2   2      663.20      609.58     11.44 o 
  -1  -2   2       22.43       22.12      1.05 o 
   1  -2   2       24.77       21.55      1.44 o 
   3  -2   2       98.11       95.39      3.76 o 
   4  -2   2     1610.79     1653.45     29.48 o 
   5  -2   2      275.04      278.34      6.16 o 
   7  -2   2       26.12       26.68      1.83 o 
   8  -2   2      119.19      106.27      3.64 o 
   9  -2   2       65.29       75.13      3.16 o 
  10  -2   2        2.83        5.22      1.83 o 
  11  -2   2       19.93       20.85      3.08 o 
 -11  -1   2        0.96        2.34      1.58 o 
 -10  -1   2        0.44        1.15      0.96 o 
  -9  -1   2       18.70       17.78      1.78 o 
  -8  -1   2       21.13       18.35      1.58 o 
  -7  -1   2        7.06        6.04      0.97 o 
  -6  -1   2        9.79       23.08      3.54 o 
  -5  -1   2       86.45       98.79      2.84 o 
  -4  -1   2       27.06       19.84      1.71 o 
  -3  -1   2        0.16        0.52      1.04 o 
  -2  -1   2      268.42      298.82      5.92 o 
  -1  -1   2        6.97        3.99      0.92 o 
   0  -1   2      587.77      515.57      7.69 o 
   1  -1   2        2.83        2.96      0.59 o 
   2  -1   2      357.91      320.24      9.01 o 
   4  -1   2     2366.53     2424.08     42.41 o 
   5  -1   2     1287.91     1293.44     23.38 o 
   6  -1   2      982.22     1034.39     19.24 o 
   7  -1   2        6.59        4.21      1.42 o 
   8  -1   2       16.26       18.30      1.52 o 
   9  -1   2       36.18       41.95      2.29 o 
  10  -1   2       60.85       65.75      4.43 o 
  11  -1   2        0.09       -0.93      1.61 o 
  12  -1   2       47.02       51.76      4.54 o 
 -11   0   2        9.85        9.56      2.29 o 
 -10   0   2        0.99       -1.10      1.13 o 
  -9   0   2       10.30       12.75      1.49 o 
  -8   0   2      186.12      184.81      4.96 o 
  -7   0   2       53.24       54.61      2.33 o 
  -6   0   2      225.02      223.56      5.20 o 
  -5   0   2     1077.19     1071.37     19.52 o 
  -4   0   2      902.83      846.06     15.47 o 
  -3   0   2       51.03       50.39      1.70 o 
  -2   0   2     4080.82     4167.81     74.36 o 
  -1   0   2      229.25      221.78      6.17 o 
   0   0   2    10227.32    11185.51    190.82 o 
   1   0   2        6.53        3.74      0.43 o 
   2   0   2     8481.39     7521.38    183.24 o 
   3   0   2      143.24      130.18      4.59 o 
   4   0   2      116.53       97.46      3.59 o 
   5   0   2      134.55      142.27      4.49 o 
   6   0   2        0.16       -0.26      0.47 o 
   7   0   2        2.53        2.65      0.71 o 
   8   0   2      220.17      217.96      5.48 o 
   9   0   2      127.78      130.88      6.05 o 
  10   0   2       48.24       47.17      3.90 o 
  11   0   2       64.66       68.46      4.88 o 
  12   0   2        0.67        0.79      2.00 o 
  13   0   2        0.28        2.60      2.37 o 
 -12   1   2        0.44        1.44      1.66 o 
 -11   1   2        6.51       11.06      2.40 o 
 -10   1   2        8.44        7.48      2.00 o 
  -9   1   2       24.00       27.32      2.79 o 
  -8   1   2      274.76      270.72      6.56 o 
  -7   1   2       15.99       16.03      2.00 o 
  -6   1   2      178.44      171.06      5.31 o 
  -5   1   2       44.02       42.62      1.63 o 
  -4   1   2      461.19      420.85      8.15 o 
  -3   1   2      136.87      123.76      2.79 o 
  -2   1   2       47.79       45.88      2.09 o 
  -1   1   2       22.98       21.02      1.13 o 
   0   1   2      287.55      274.70      5.21 o 
   1   1   2        7.48        2.42      1.20 o 
   2   1   2     1623.28     1498.71     26.29 o 
   3   1   2      527.27      508.11      7.68 o 
   4   1   2       13.39        6.74      1.28 o 
   5   1   2        0.01        0.20      0.36 o 
   6   1   2      153.01      137.14      3.50 o 
   7   1   2        0.06       -0.32      0.48 o 
   8   1   2      131.87      134.31      4.01 o 
   9   1   2       52.81       48.59      3.56 o 
  10   1   2      887.82      930.06     26.70 o 
  11   1   2       29.21       28.28      3.44 o 
  12   1   2      105.31      103.71      6.35 o 
  13   1   2        0.80        0.93      2.29 o 
 -12   2   2       17.72       22.35      3.27 o 
 -11   2   2        3.67        5.98      1.95 o 
 -10   2   2      197.53      210.31      8.63 o 
  -9   2   2        2.13        4.06      1.52 o 
  -8   2   2      132.53      107.41      5.20 o 
  -7   2   2       10.79       10.93      1.69 o 
  -6   2   2      300.20      310.43      6.74 o 
  -5   2   2       17.86       21.37      1.21 o 
  -4   2   2     2312.62     2348.60     41.03 o 
  -3   2   2        5.37        3.44      0.44 o 
  -2   2   2     6854.95     6736.42    162.78 o 
  -1   2   2        0.45       -0.39      0.39 o 
   0   2   2    39206.41    36951.16    915.62 o 
   1   2   2        9.61        9.85      0.75 o 
   2   2   2      107.92      109.04      2.53 o 
   3   2   2        0.23        0.45      0.26 o 
   4   2   2      159.95      162.05      2.93 o 
   5   2   2       51.73       53.00      1.46 o 
   6   2   2       56.94       58.11      1.95 o 
   7   2   2      189.74      167.83      4.51 o 
   8   2   2        1.50        1.07      1.21 o 
   9   2   2      107.93      107.76      5.48 o 
  10   2   2      241.54      228.84      9.20 o 
  11   2   2       16.20       24.21      3.44 o 
  12   2   2      109.18      108.18      6.41 o 
  13   2   2        4.11        6.18      2.57 o 
 -12   3   2       22.54       25.17      3.53 o 
 -11   3   2       22.43       15.21      2.79 o 
 -10   3   2       62.80       56.80      4.21 o 
  -9   3   2        4.28        3.27      1.69 o 
  -8   3   2       51.46       51.66      3.67 o 
  -7   3   2        2.04        3.50      1.27 o 
  -6   3   2      146.95      159.26      4.12 o 
  -5   3   2        0.13        0.15      0.54 o 
  -4   3   2       64.46       80.17      2.29 o 
  -3   3   2      367.92      377.96      7.33 o 
  -2   3   2     7345.62     6955.10    273.30 o 
  -1   3   2     7833.88     7816.06    106.42 o 
   0   3   2      392.60      361.50      6.77 o 
   1   3   2      226.79      216.95      6.21 o 
   2   3   2      566.54      525.42      9.81 o 
   3   3   2        3.26        2.08      0.29 o 
   4   3   2      504.34      540.31      8.28 o 
   5   3   2        3.55        3.35      0.44 o 
   6   3   2       31.04       26.81      1.27 o 
   7   3   2       40.87       36.15      1.67 o 
   8   3   2        4.81        4.40      1.50 o 
   9   3   2      254.92      246.19      9.46 o 
  10   3   2      120.60      120.59      6.22 o 
  11   3   2        0.40        1.07      1.78 o 
  12   3   2        9.95       12.08      2.96 o 
  13   3   2        5.74        6.97      2.71 o 
 -12   4   2        0.17        0.59      1.83 o 
 -11   4   2       55.28       66.05      4.97 o 
 -10   4   2       23.69       32.42      3.61 o 
  -9   4   2       75.58       72.29      4.72 o 
  -8   4   2       62.42       58.98      4.15 o 
  -7   4   2       88.18       89.04      4.80 o 
  -6   4   2        1.24        5.61      1.47 o 
  -5   4   2      146.63      138.30      3.65 o 
  -4   4   2     5528.31     5896.97    101.68 o 
  -3   4   2        3.78        2.98      0.53 o 
  -2   4   2       25.62       29.21      2.00 o 
  -1   4   2      998.38     1039.25     14.69 o 
   0   4   2       17.55       11.66      0.79 o 
   1   4   2       25.41       24.06      1.50 o 
   2   4   2      292.35      319.11      6.45 o 
   3   4   2       16.05       15.97      0.95 o 
   4   4   2      618.43      642.60      9.80 o 
   5   4   2       48.17       49.50      1.43 o 
   6   4   2        9.32        6.98      0.66 o 
   7   4   2      172.99      184.09      7.21 o 
   8   4   2        3.40        0.65      1.35 o 
   9   4   2        0.01       -0.11      1.47 o 
  10   4   2       20.68       19.33      2.96 o 
  11   4   2        0.14       -0.59      1.61 o 
  12   4   2       13.78       21.73      3.50 o 
  13   4   2        1.75        1.81      2.34 o 
 -12   5   2        7.69        5.42      2.54 o 
 -11   5   2        7.11       12.81      2.76 o 
 -10   5   2        2.90        6.60      2.12 o 
  -9   5   2       50.59       58.18      4.46 o 
  -8   5   2       15.83       18.79      2.79 o 
  -7   5   2        0.72       27.84      3.05 o 
  -6   5   2       41.46       40.51      3.19 o 
  -5   5   2        0.22        3.07      1.33 o 
  -4   5   2     1180.87     1192.26     27.99 o 
  -3   5   2      756.95      746.53     14.00 o 
  -2   5   2       86.71       87.67      2.84 o 
  -1   5   2      190.30      199.16      3.52 o 
   0   5   2      888.27      841.39     21.97 o 
   1   5   2        2.49        2.76      0.76 o 
   2   5   2     1588.56     1528.65     27.34 o 
   3   5   2        3.63        2.40      0.79 o 
   4   5   2        2.51        4.35      0.72 o 
   5   5   2       11.42        9.85      0.73 o 
   6   5   2      422.34      450.55      7.47 o 
   7   5   2       68.90       71.67      4.34 o 
   8   5   2       37.51       40.50      3.44 o 
   9   5   2        2.30        0.34      1.61 o 
  10   5   2       19.01       14.45      2.82 o 
  11   5   2        0.69       -0.25      1.52 o 
  12   5   2       15.36       15.97      3.36 o 
  13   5   2        1.80        1.10      1.89 o 
 -11   6   2       31.44       34.54      4.20 o 
 -10   6   2        3.88        2.48      1.92 o 
  -9   6   2        1.06       -0.37      1.38 o 
  -8   6   2       70.56       78.98      5.14 o 
  -7   6   2        0.34       -1.07      1.07 o 
  -6   6   2      149.88      161.10      7.15 o 
  -5   6   2        6.60        8.89      1.86 o 
  -4   6   2       57.38       64.69      2.33 o 
  -3   6   2      109.21      124.71      3.42 o 
  -2   6   2      123.75      128.89      3.47 o 
  -1   6   2       82.76       82.19      2.38 o 
   0   6   2       42.58       47.13      2.68 o 
   1   6   2      440.92      443.52     12.85 o 
   2   6   2     5591.66     6021.61    148.04 o 
   3   6   2        1.01        1.33      0.70 o 
   4   6   2     1798.30     1862.58     33.33 o 
   5   6   2        5.77        5.32      0.83 o 
   6   6   2      796.55      797.06     15.48 o 
   7   6   2        0.96        0.39      1.04 o 
   8   6   2        2.19        0.96      1.33 o 
   9   6   2        0.99        0.11      1.47 o 
  10   6   2        0.21        0.03      1.55 o 
  11   6   2        0.09        1.41      1.95 o 
  12   6   2       60.37       74.64      5.87 o 
  13   6   2        3.82        7.34      2.85 o 
 -11   7   2        1.39        4.60      2.37 o 
 -10   7   2       10.29        6.77      2.51 o 
  -9   7   2        3.01        4.23      2.23 o 
  -8   7   2       52.32       54.28      4.52 o 
  -7   7   2       26.10       21.98      3.13 o 
  -6   7   2      138.25      126.17      6.47 o 
  -5   7   2       34.28       33.84      3.10 o 
  -4   7   2      138.11      146.62      6.47 o 
  -3   7   2       13.47       14.33      2.88 o 
  -2   7   2      203.09      201.14      4.98 o 
  -1   7   2       71.11       66.84      2.26 o 
   0   7   2       14.58       21.59      2.09 o 
   1   7   2      168.92      177.92      6.65 o 
   2   7   2     1423.54     1576.53     41.00 o 
   3   7   2       95.52       98.74      3.15 o 
   4   7   2        8.01       15.66      1.92 o 
   5   7   2        7.91        9.46      1.06 o 
   6   7   2       26.18       23.31      2.71 o 
   7   7   2        0.38        0.62      1.13 o 
   8   7   2       14.10       13.23      2.48 o 
   9   7   2        4.05        5.70      2.31 o 
  10   7   2        1.88       -0.56      1.69 o 
  11   7   2        1.93        2.00      1.97 o 
  12   7   2       20.78       33.41      4.51 o 
  13   7   2        0.79        3.41      2.76 o 
 -10   8   2        2.83        3.24      2.14 o 
  -9   8   2        4.36        2.45      2.03 o 
  -8   8   2       10.38       11.99      2.88 o 
  -7   8   2        1.51        1.10      1.75 o 
  -6   8   2       16.94       15.94      2.79 o 
  -5   8   2        6.25        6.88      2.17 o 
  -4   8   2       31.52       32.46      3.25 o 
  -3   8   2      236.71      236.33      8.89 o 
  -2   8   2       14.12       17.14      1.61 o 
  -1   8   2       12.20       15.55      1.27 o 
   0   8   2      639.42      672.24     19.14 o 
   1   8   2        1.77        2.57      1.27 o 
   2   8   2        4.64        3.84      1.33 o 
   3   8   2       46.89       48.65      2.26 o 
   4   8   2       12.06       16.55      1.41 o 
   5   8   2        0.00       -0.07      0.69 o 
   6   8   2       16.25       16.25      2.54 o 
   7   8   2        0.21        0.28      1.30 o 
   8   8   2       66.01       78.83      5.28 o 
   9   8   2        0.20       -0.68      1.55 o 
  10   8   2       23.10       25.62      3.92 o 
  11   8   2        1.93        6.07      2.71 o 
  12   8   2        4.09        4.71      2.82 o 
 -10   9   2        0.14        1.55      2.09 o 
  -9   9   2        2.18       -0.28      2.03 o 
  -8   9   2        0.06       -0.96      1.83 o 
  -7   9   2       90.69       91.05      6.24 o 
  -6   9   2        6.30        6.49      2.26 o 
  -5   9   2        9.13        7.96      2.37 o 
  -4   9   2       33.88       32.97      3.33 o 
  -3   9   2        2.73        2.71      1.55 o 
  -2   9   2       42.75       42.09      3.33 o 
  -1   9   2        0.32       -0.07      0.70 o 
   0   9   2       29.41       27.90      2.38 o 
   1   9   2        7.47       11.93      2.12 o 
   2   9   2        1.44        2.45      1.35 o 
   3   9   2        8.77       10.48      3.20 o 
   4   9   2      406.52      432.63      9.56 o 
   5   9   2        2.10        3.53      1.50 o 
   6   9   2      186.78      174.05      7.95 o 
   7   9   2        0.72        1.10      1.58 o 
   8   9   2      289.36      269.40     11.15 o 
   9   9   2        1.77        3.53      1.97 o 
  10   9   2       28.66       15.92      3.53 o 
  11   9   2        1.89        3.44      2.37 o 
  12   9   2       11.36       12.22      3.44 o 
  -9  10   2        2.87        0.45      2.12 o 
  -8  10   2        0.10       -1.72      1.72 o 
  -7  10   2       17.65       17.44      3.41 o 
  -6  10   2        3.52        2.99      2.09 o 
  -5  10   2       33.44       30.06      3.67 o 
  -4  10   2        3.16       -0.93      1.44 o 
  -3  10   2        1.19        1.58      1.44 o 
  -2  10   2       11.56       16.39      2.60 o 
  -1  10   2       46.33       47.73      3.42 o 
   0  10   2        2.79        4.16      2.13 o 
   1  10   2        2.91        3.50      1.64 o 
   2  10   2        1.19        0.11      1.18 o 
   3  10   2        0.55       -0.73      1.02 o 
   4  10   2       29.41       28.45      3.22 o 
   5  10   2        2.16        3.61      1.66 o 
   6  10   2       19.34       15.80      2.79 o 
   7  10   2        3.85        2.06      1.66 o 
   8  10   2      131.31      111.38      6.78 o 
   9  10   2        2.57        2.00      1.95 o 
  10  10   2        0.80        1.50      1.89 o 
  11  10   2        0.17       -0.79      2.54 o 
  -8  11   2        0.75       -1.21      2.03 o 
  -7  11   2        2.27        3.70      2.23 o 
  -6  11   2        1.01       -0.37      1.81 o 
  -5  11   2        7.54        4.09      2.26 o 
  -4  11   2        0.44       -1.47      1.47 o 
  -3  11   2        5.76        6.01      2.09 o 
  -2  11   2        2.74        0.17      1.41 o 
  -1  11   2        0.00       -0.90      1.21 o 
   0  11   2       79.23       73.40      3.02 o 
   1  11   2        0.03        0.62      0.79 o 
   2  11   2       46.84       43.16      3.87 o 
   3  11   2       30.64       25.23      3.25 o 
   4  11   2       73.58       78.05      5.17 o 
   5  11   2        0.38       -1.30      1.33 o 
   6  11   2      438.33      406.79     14.97 o 
   7  11   2        6.06        7.28      2.34 o 
   8  11   2       15.09        8.55      2.51 o 
   9  11   2        0.00       -0.11      1.72 o 
  10  11   2        0.03        1.38      2.23 o 
  -7  12   2        2.50        1.75      2.40 o 
  -6  12   2        3.71        3.47      2.40 o 
  -5  12   2        0.39        2.51      2.17 o 
  -4  12   2        5.16        4.66      2.37 o 
  -3  12   2       34.25       30.37      3.75 o 
  -2  12   2       42.19       38.81      3.75 o 
  -1  12   2       14.92       15.04      2.48 o 
   1  12   2       15.20       12.73      1.65 o 
   2  12   2      113.28      104.78      6.30 o 
   3  12   2       16.93       12.56      2.74 o 
   4  12   2        8.97       10.35      2.68 o 
   5  12   2        2.96        4.71      2.20 o 
   6  12   2       83.21       84.20      5.96 o 
   7  12   2       13.58       11.23      2.79 o 
   8  12   2        8.34        7.00      2.57 o 
   9  12   2        0.29        1.64      1.92 o 
  -5  13   2        0.46        3.19      2.23 o 
  -4  13   2        2.66       -0.08      1.97 o 
  -3  13   2       15.08       11.88      2.71 o 
  -2  13   2        1.66        0.20      1.58 o 
  -1  13   2       13.99        9.11      2.29 o 
   2  13   2       10.46        9.49      1.71 o 
   3  13   2       13.21       20.15      3.50 o 
   4  13   2        5.96        5.76      2.23 o 
   5  13   2        0.02        2.03      2.17 o 
   6  13   2        4.48        7.05      2.68 o 
   7  13   2        0.49        0.79      2.00 o 
   8  13   2        7.90       10.86      3.13 o 
  -3  14   2        0.29       -0.65      1.72 o 
  -2  14   2        8.15       10.78      2.68 o 
  -1  14   2        0.98        3.24      1.92 o 
   0  14   2       27.24       25.03      3.10 o 
   4  14   2        8.82       11.93      3.10 o 
   5  14   2        4.95        4.97      2.23 o 
   6  14   2        2.39        1.47      2.06 o 
   7  14   2        0.06        1.21      2.06 o 
  -1  15   2        0.79        0.56      1.92 o 
   0  15   2        1.58        3.08      1.81 o 
  -3 -14   3        1.31       -0.22      1.70 o 
  -2 -14   3        0.16        1.52      2.17 o 
  -1 -14   3       12.29       14.36      3.53 o 
   0 -14   3        1.12        0.90      2.09 o 
  -6 -13   3        0.48       -0.57      3.51 o 
  -5 -13   3       27.52       36.00      3.61 o 
  -4 -13   3        1.03        1.68      1.52 o 
  -3 -13   3        7.37       12.49      3.81 o 
  -2 -13   3        0.20        2.76      2.31 o 
  -1 -13   3        0.27        1.35      1.72 o 
   0 -13   3        0.71        0.06      1.75 o 
   1 -13   3        8.06        6.63      2.54 o 
   2 -13   3       67.75       69.67      5.62 o 
  -8 -12   3      168.77      230.98     11.90 o 
  -7 -12   3        1.55        3.95      2.60 o 
  -6 -12   3       27.35       32.56      4.94 o 
  -5 -12   3       14.72       18.50      2.53 o 
  -4 -12   3       19.62       29.08      2.94 o 
  -3 -12   3        0.87       -1.04      1.59 o 
  -2 -12   3       20.88       20.56      4.22 o 
  -1 -12   3        9.34        6.24      2.31 o 
   0 -12   3       12.20        8.97      2.77 o 
   1 -12   3        1.40        0.99      1.58 o 
   2 -12   3        1.59       -0.11      2.00 o 
   3 -12   3       23.33       20.35      3.56 o 
   5 -12   3        1.56        2.40      1.61 o 
  -9 -11   3        0.56       -0.11      2.45 o 
  -8 -11   3       12.61       19.89      3.98 o 
  -7 -11   3        0.76        1.10      1.86 o 
  -6 -11   3       41.65       40.42      4.91 o 
  -5 -11   3        0.25        1.27      2.06 o 
  -4 -11   3        0.57        1.07      1.17 o 
  -3 -11   3        0.39       -0.39      1.06 o 
  -2 -11   3        5.55        9.34      1.74 o 
  -1 -11   3        6.33        4.37      2.23 o 
   0 -11   3        4.29        3.02      2.12 o 
   1 -11   3       79.26       66.78      4.97 o 
   2 -11   3        1.34        3.44      2.26 o 
   3 -11   3        6.38        6.29      2.40 o 
   4 -11   3       30.66       33.72      4.12 o 
   6 -11   3        0.09        4.09      1.95 o 
   7 -11   3       42.03       35.62      4.40 o 
 -10 -10   3        4.20        6.71      3.08 o 
  -9 -10   3        2.98        0.87      2.14 o 
  -8 -10   3       50.66       62.49      5.56 o 
  -7 -10   3        0.42       -0.06      2.06 o 
  -6 -10   3       39.74       41.24      4.74 o 
  -5 -10   3       16.80       18.14      3.47 o 
  -4 -10   3      250.08      263.96     11.43 o 
  -3 -10   3       81.90       84.94      3.96 o 
  -2 -10   3      200.63      212.51      9.64 o 
  -1 -10   3        0.81        0.16      1.34 o 
   0 -10   3      133.04      134.85      7.23 o 
   1 -10   3       95.14       88.07      5.59 o 
   2 -10   3      261.84      250.16     10.30 o 
   3 -10   3        0.00       -0.51      1.72 o 
   4 -10   3       27.78       22.52      3.30 o 
   5 -10   3       73.44       80.47      5.56 o 
   6 -10   3        1.29        3.10      1.97 o 
   7 -10   3       53.90       50.36      4.74 o 
   8 -10   3        0.44        3.07      2.17 o 
 -11  -9   3        1.60        2.26      2.29 o 
 -10  -9   3        3.20        1.75      2.29 o 
  -9  -9   3        7.34       12.36      3.33 o 
  -8  -9   3        4.68        6.44      1.61 o 
  -7  -9   3        2.93        3.85      1.32 o 
  -6  -9   3       14.42       11.74      1.83 o 
  -5  -9   3       10.90        5.64      2.37 o 
  -4  -9   3      193.27      209.01      9.59 o 
  -3  -9   3      125.41      120.06      4.56 o 
  -2  -9   3     1162.58     1177.17     22.68 o 
  -1  -9   3      262.46      254.16      7.01 o 
   0  -9   3        0.05       -1.24      1.24 o 
   2  -9   3        2.74        3.02      1.61 o 
   3  -9   3        7.80        7.34      2.23 o 
   4  -9   3        0.05       -0.37      1.52 o 
   5  -9   3       23.63       18.17      3.05 o 
   6  -9   3       82.50       85.73      3.89 o 
   7  -9   3        0.02        1.86      1.97 o 
   8  -9   3       15.54       16.36      3.16 o 
   9  -9   3        0.30       -0.31      2.00 o 
 -11  -8   3        1.00        1.24      2.23 o 
 -10  -8   3        5.21        1.55      2.14 o 
  -9  -8   3        0.00       -0.01      1.08 o 
  -8  -8   3       58.20       60.44      3.88 o 
  -7  -8   3       44.91       41.68      2.72 o 
  -6  -8   3      464.75      428.70     19.47 o 
  -5  -8   3       10.24       12.40      1.83 o 
  -4  -8   3     6481.35     6249.97    156.52 o 
  -3  -8   3       23.56       26.41      3.39 o 
  -2  -8   3       13.48       15.31      1.77 o 
  -1  -8   3        9.92        8.70      1.35 o 
   0  -8   3        1.28        2.57      1.50 o 
   1  -8   3        1.99        0.17      1.16 o 
   2  -8   3      226.91      242.50      9.45 o 
   3  -8   3        0.90        2.40      1.55 o 
   4  -8   3      142.93      141.21      6.84 o 
   5  -8   3       34.91       33.42      3.36 o 
   6  -8   3       78.00       81.52      3.67 o 
   7  -8   3        2.71        0.92      1.78 o 
   8  -8   3       17.33       25.65      3.64 o 
   9  -8   3        1.62        1.61      2.17 o 
  10  -8   3        0.07       -1.89      1.95 o 
 -12  -7   3        0.63       -0.59      2.31 o 
 -11  -7   3        0.32        1.78      2.12 o 
 -10  -7   3        9.79       10.27      2.76 o 
  -9  -7   3        1.76        0.21      1.09 o 
  -8  -7   3      420.28      405.85     10.01 o 
  -7  -7   3        5.14        7.37      1.47 o 
  -6  -7   3      418.86      394.63      9.57 o 
  -5  -7   3        5.00        4.78      1.28 o 
  -4  -7   3       16.96       18.68      2.74 o 
  -3  -7   3       46.87       47.63      3.90 o 
  -2  -7   3        0.14        2.31      0.90 o 
  -1  -7   3       59.35       53.12      2.57 o 
   0  -7   3       29.92       28.22      2.79 o 
   1  -7   3       95.36      112.45      5.59 o 
   2  -7   3        7.47       10.02      2.00 o 
   3  -7   3       34.31       33.56      3.02 o 
   4  -7   3       27.84       38.89      3.39 o 
   5  -7   3        0.07       -1.10      1.21 o 
   6  -7   3        1.32        1.42      1.06 o 
   7  -7   3        1.26        1.81      1.41 o 
   8  -7   3       30.12       29.18      2.57 o 
   9  -7   3        8.28        5.81      2.31 o 
  10  -7   3        0.22       -1.81      1.83 o 
 -12  -6   3       68.11       69.16      5.82 o 
 -11  -6   3       26.99       20.32      3.72 o 
 -10  -6   3       28.14       25.93      3.75 o 
  -9  -6   3       87.91       93.65      3.98 o 
  -8  -6   3      262.80      257.50      7.08 o 
  -7  -6   3      172.25      169.74      5.30 o 
  -6  -6   3        0.18        0.81      1.81 o 
  -5  -6   3       10.47        7.59      1.29 o 
  -4  -6   3      385.02      377.28      8.78 o 
  -3  -6   3        4.17        3.13      1.76 o 
  -1  -6   3       32.73       32.47      2.55 o 
   0  -6   3      214.17      193.59      7.59 o 
   1  -6   3      262.31      293.80     10.15 o 
   2  -6   3     1944.10     2006.29     51.93 o 
   3  -6   3       30.33       28.23      2.68 o 
   4  -6   3        0.01       -0.87      0.87 o 
   5  -6   3       15.97       13.77      2.23 o 
   6  -6   3      105.55      111.39      4.08 o 
   7  -6   3       17.76       18.30      1.95 o 
   8  -6   3        7.01        6.94      1.55 o 
   9  -6   3        0.12       -1.04      1.04 o 
  10  -6   3        5.36        4.71      2.29 o 
 -12  -5   3        0.66       -0.48      2.20 o 
 -11  -5   3       43.36       47.08      4.66 o 
 -10  -5   3       30.02       30.85      2.53 o 
  -9  -5   3       89.43       84.99      3.64 o 
  -8  -5   3        4.37        8.74      1.46 o 
  -7  -5   3       23.85       23.15      1.90 o 
  -6  -5   3      298.22      287.51      7.12 o 
  -5  -5   3        0.78        0.29      0.85 o 
  -4  -5   3      154.58      170.43      4.80 o 
  -3  -5   3        6.28        5.48      0.96 o 
  -2  -5   3      336.06      317.78      7.34 o 
  -1  -5   3      334.80      368.00      7.96 o 
   0  -5   3      267.40      286.94      9.67 o 
   1  -5   3        9.87       10.21      1.72 o 
   2  -5   3     1170.64     1254.65     33.38 o 
   3  -5   3        2.50        0.17      0.93 o 
   4  -5   3        6.93       13.74      1.97 o 
   5  -5   3        7.68       12.10      2.06 o 
   6  -5   3        4.20        2.81      1.03 o 
   7  -5   3        0.14       -0.78      0.78 o 
   8  -5   3       21.73       24.37      2.57 o 
   9  -5   3       12.12       11.54      1.78 o 
  10  -5   3        0.01       -1.02      1.02 o 
 -11  -4   3       17.34       15.69      3.16 o 
 -10  -4   3        5.26        6.63      1.45 o 
  -9  -4   3       50.70       42.93      2.51 o 
  -8  -4   3       33.18       26.40      1.99 o 
  -7  -4   3        5.38        3.23      0.90 o 
  -6  -4   3       26.70       22.86      1.66 o 
  -5  -4   3        0.08        0.25      0.60 o 
  -4  -4   3        1.75        0.65      0.52 o 
  -3  -4   3        1.33        0.11      0.54 o 
  -2  -4   3      411.61      513.01     14.61 o 
  -1  -4   3       54.71       55.72      1.78 o 
   0  -4   3     2616.03     2715.50     68.30 o 
   1  -4   3       49.33       51.12      3.02 o 
   2  -4   3       11.80        9.76      1.52 o 
   3  -4   3       10.84       12.64      1.72 o 
   4  -4   3      204.76      225.25      8.01 o 
   5  -4   3        0.45        0.03      0.90 o 
   6  -4   3        0.75        3.94      1.03 o 
   7  -4   3        4.91        4.87      1.41 o 
   8  -4   3       33.20       28.77      2.11 o 
   9  -4   3       10.29       10.08      2.02 o 
  10  -4   3        0.19        2.09      1.95 o 
  11  -4   3        1.52        1.58      1.95 o 
 -11  -3   3        2.22        1.41      1.18 o 
 -10  -3   3        7.03       12.33      1.72 o 
  -9  -3   3       44.60       36.30      2.29 o 
  -8  -3   3        0.13        1.20      0.84 o 
  -7  -3   3        2.89        3.46      0.96 o 
  -6  -3   3       30.38       26.97      1.70 o 
  -5  -3   3        0.32        0.94      0.63 o 
  -4  -3   3      945.13      932.22     17.61 o 
  -3  -3   3        0.16        0.69      0.55 o 
  -2  -3   3       40.11       36.98      4.65 o 
  -1  -3   3        4.61        3.66      0.51 o 
   0  -3   3      339.08      307.34      6.59 o 
   1  -3   3        3.76        3.33      0.90 o 
   2  -3   3      130.63      124.34      4.87 o 
   3  -3   3        4.81        4.37      1.13 o 
   4  -3   3      399.17      407.90     12.34 o 
   5  -3   3       82.49       96.63      4.58 o 
   6  -3   3      302.90      313.50      7.28 o 
   7  -3   3       22.30       25.82      5.45 o 
   8  -3   3      152.42      149.32      4.63 o 
   9  -3   3       11.84       11.37      1.86 o 
  10  -3   3        6.73       11.57      2.48 o 
  11  -3   3        5.28        4.85      2.23 o 
 -11  -2   3        0.09       -1.07      1.35 o 
 -10  -2   3      130.05      126.82      4.39 o 
  -9  -2   3       25.83       21.75      4.02 o 
  -8  -2   3       18.02       19.48      4.04 o 
  -7  -2   3        0.83        0.78      0.69 o 
  -6  -2   3        5.37        5.57      0.96 o 
  -5  -2   3       44.03       37.40      1.77 o 
  -4  -2   3      401.46      402.88      8.32 o 
  -3  -2   3      249.62      262.08      5.78 o 
  -2  -2   3      251.69      270.32      5.80 o 
  -1  -2   3       18.38       19.13      1.12 o 
   0  -2   3        0.03        1.88      0.42 o 
   1  -2   3       65.34       66.35      2.97 o 
   2  -2   3       38.79       38.81      2.26 o 
   3  -2   3        1.69        2.31      0.79 o 
   4  -2   3      264.52      312.21      9.82 o 
   5  -2   3      142.76      148.57      3.97 o 
   6  -2   3        7.76       24.57      2.09 o 
   7  -2   3       31.45       36.84      2.02 o 
   8  -2   3       25.79       23.40      1.78 o 
   9  -2   3       11.54        8.13      2.12 o 
  10  -2   3       16.14       14.00      2.57 o 
  11  -2   3        0.00        3.98      1.95 o 
  12  -2   3        3.50        5.22      2.12 o 
 -12  -1   3        1.12        2.62      2.03 o 
 -11  -1   3       50.34       53.18      4.23 o 
 -10  -1   3        0.52       -0.90      1.24 o 
  -9  -1   3        2.51        1.92      0.98 o 
  -8  -1   3        0.98        2.33      0.91 o 
  -7  -1   3       79.55       73.66      2.75 o 
  -6  -1   3        8.83       10.99      1.61 o 
  -5  -1   3       36.14       40.53      1.77 o 
  -4  -1   3     1230.14     1190.26     21.64 o 
  -3  -1   3       37.46       36.11      1.72 o 
  -2  -1   3       23.21       13.21      0.93 o 
  -1  -1   3        0.06       -0.17      0.17 o 
   0  -1   3       92.15       70.23      1.60 o 
   1  -1   3       15.13       14.63      0.67 o 
   2  -1   3       89.74       93.77      3.62 o 
   3  -1   3      350.56      360.92     10.54 o 
   4  -1   3     4543.85     4596.48    113.37 o 
   5  -1   3      241.15      277.10      6.08 o 
   6  -1   3     1524.49     1587.22     28.69 o 
   7  -1   3       58.12       63.96      2.54 o 
   8  -1   3       54.36       51.83      2.41 o 
   9  -1   3        2.39        4.03      1.61 o 
  10  -1   3       12.91        7.62      2.09 o 
  11  -1   3        0.02        2.23      1.69 o 
  12  -1   3       29.34       23.56      3.50 o 
  13  -1   3        1.72        4.54      2.43 o 
 -12   0   3        3.62        4.37      2.00 o 
 -11   0   3        7.64        6.97      2.17 o 
 -10   0   3        0.39        0.25      1.38 o 
  -9   0   3       28.07       27.91      2.82 o 
  -8   0   3        2.40        5.02      1.06 o 
  -7   0   3       12.41       11.62      1.20 o 
  -6   0   3      545.96      561.25     11.14 o 
  -5   0   3       72.01       81.60      2.52 o 
  -4   0   3        2.89        3.45      0.61 o 
  -3   0   3      123.11      125.47      3.04 o 
  -2   0   3     1489.19     1420.12     25.11 o 
  -1   0   3        4.68        5.73      0.43 o 
   0   0   3      181.60      182.78      3.13 o 
   1   0   3       37.65       35.13      0.95 o 
   2   0   3    10576.92    10139.72   1042.16 o 
   3   0   3       16.50       17.23      1.09 o 
   4   0   3     2438.76     2638.26     45.99 o 
   5   0   3       24.04       24.92      1.29 o 
   6   0   3      284.72      283.01      6.22 o 
   7   0   3       14.22       12.73      1.17 o 
   8   0   3      119.80      120.03      5.62 o 
   9   0   3        2.70        1.33      1.44 o 
  10   0   3        3.48        3.44      1.61 o 
  11   0   3       18.95       16.62      2.93 o 
  12   0   3       21.50       22.07      3.39 o 
  13   0   3        3.12       -1.38      2.12 o 
 -12   1   3        1.61        3.64      1.92 o 
 -11   1   3        0.16        1.78      1.75 o 
 -10   1   3       21.27       17.18      2.71 o 
  -9   1   3        1.39        2.03      1.47 o 
  -8   1   3       54.73       56.69      3.70 o 
  -7   1   3        0.01        0.59      1.17 o 
  -6   1   3       31.21       36.58      1.70 o 
  -5   1   3        4.11        4.34      0.67 o 
  -4   1   3      469.83      456.19      8.85 o 
  -3   1   3      187.10      187.99      4.02 o 
  -2   1   3      367.76      310.97      5.99 o 
  -1   1   3        0.39        0.06      0.37 o 
   0   1   3        9.40       12.63      0.53 o 
   1   1   3       41.58       37.66      0.97 o 
   2   1   3      627.89      625.51     11.56 o 
   3   1   3      277.59      272.94      4.45 o 
   4   1   3      277.06      253.57      4.33 o 
   5   1   3      138.82      133.54      3.24 o 
   6   1   3      419.21      448.57      8.93 o 
   7   1   3        4.09        3.00      0.67 o 
   8   1   3      148.65      142.19      6.22 o 
   9   1   3        0.52       -1.04      1.16 o 
  10   1   3       44.54       54.93      4.09 o 
  11   1   3        0.04        1.16      1.81 o 
  12   1   3       65.94       56.43      4.86 o 
  13   1   3        0.45        0.87      2.31 o 
 -13   2   3        1.87        2.62      2.26 o 
 -12   2   3        0.36       -0.59      1.61 o 
 -11   2   3        0.60        1.78      1.75 o 
 -10   2   3       76.20       82.56      5.08 o 
  -9   2   3       14.18       12.05      2.31 o 
  -8   2   3       58.47       51.89      3.56 o 
  -7   2   3      377.05      365.12     11.72 o 
  -6   2   3       64.17       89.70      3.50 o 
  -5   2   3      159.48      148.73      3.64 o 
  -4   2   3      714.34      733.56     13.53 o 
  -3   2   3      497.59      496.86      9.30 o 
  -2   2   3     1865.64     1880.88     46.60 o 
  -1   2   3      607.18      609.76     15.81 o 
   0   2   3       58.97       73.22      1.47 o 
   1   2   3       48.85       41.49      1.08 o 
   2   2   3      952.76      824.21     14.96 o 
   3   2   3        5.95        6.89      0.99 o 
   4   2   3       61.38       61.84      2.10 o 
   5   2   3       92.94       98.10      2.13 o 
   6   2   3      114.68      114.48      2.97 o 
   7   2   3        9.98        6.91      1.50 o 
   8   2   3       21.88       19.98      2.43 o 
   9   2   3      513.00      508.05     16.11 o 
  10   2   3       40.73       50.35      4.21 o 
  11   2   3        0.31        2.09      1.81 o 
  12   2   3       52.20       54.70      4.69 o 
  13   2   3        0.43        1.72      2.34 o 
 -12   3   3        1.36        4.09      2.34 o 
 -11   3   3        1.50        3.10      1.83 o 
 -10   3   3       12.50       12.95      2.51 o 
  -9   3   3       26.46       30.53      3.27 o 
  -8   3   3       12.26       14.62      2.34 o 
  -7   3   3        4.75        4.99      1.64 o 
  -6   3   3      266.62      291.69      9.83 o 
  -5   3   3       83.60       89.21      2.55 o 
  -4   3   3       71.17       74.92      2.07 o 
  -3   3   3      131.24      133.09      4.95 o 
  -1   3   3     5243.42     5311.61    128.63 o 
   0   3   3       35.45       34.32      1.07 o 
   1   3   3      869.26      884.25     12.89 o 
   2   3   3      151.55      124.76      3.02 o 
   3   3   3        4.69        2.54      0.79 o 
   4   3   3      198.35      203.98      4.72 o 
   5   3   3        0.20       -0.13      0.57 o 
   6   3   3       51.22       43.18      1.46 o 
   7   3   3       19.28       19.36      2.23 o 
   8   3   3     1535.73     1517.48     40.34 o 
   9   3   3       81.54       82.61      4.94 o 
  10   3   3      381.46      383.89     13.41 o 
  11   3   3        0.74        1.10      1.83 o 
  12   3   3        1.49        1.41      2.03 o 
  13   3   3        2.07        1.69      2.26 o 
 -12   4   3       25.59       24.58      3.67 o 
 -11   4   3        0.10        0.34      1.58 o 
 -10   4   3        5.01        6.01      2.09 o 
  -9   4   3        0.08        1.89      1.55 o 
  -8   4   3      124.76      114.19      5.85 o 
  -7   4   3       86.70       80.22      4.58 o 
  -6   4   3       61.77       56.31      3.70 o 
  -5   4   3       24.00       26.30      2.54 o 
  -4   4   3     5862.60     5962.24    102.73 o 
  -3   4   3       15.15       13.99      0.82 o 
  -2   4   3     8389.47     8777.41    212.18 o 
  -1   4   3        7.41        6.22      0.55 o 
   0   4   3      785.83      810.75     24.46 o 
   1   4   3       12.40       10.06      0.65 o 
   2   4   3        8.20        7.89      0.62 o 
   3   4   3        5.27        6.28      2.51 o 
   4   4   3       20.80       19.04      1.18 o 
   5   4   3        4.39        4.98      0.77 o 
   6   4   3        9.44        9.84      1.13 o 
   7   4   3      180.59      185.05      5.07 o 
   8   4   3      764.42      740.31     21.54 o 
   9   4   3       70.07       72.60      4.72 o 
  10   4   3       47.03       42.68      4.09 o 
  11   4   3        0.00        1.50      1.86 o 
  12   4   3       12.87       14.22      3.19 o 
  13   4   3        0.24        0.54      2.12 o 
 -12   5   3       24.03       21.33      3.64 o 
 -11   5   3        1.34        0.93      1.89 o 
 -10   5   3        3.60        6.09      2.09 o 
  -9   5   3        3.74        5.70      2.00 o 
  -8   5   3       20.67       17.30      2.68 o 
  -7   5   3       22.09       25.17      2.85 o 
  -6   5   3       11.75       25.68      2.77 o 
  -5   5   3       13.82       18.99      2.29 o 
  -4   5   3     1160.58     1202.44     31.75 o 
  -3   5   3     1811.91     1843.22     37.49 o 
  -2   5   3      508.23      509.40      9.67 o 
  -1   5   3     1084.51     1070.11     19.28 o 
   0   5   3     1321.36     1329.46     25.23 o 
   1   5   3       12.22       11.30      0.81 o 
   2   5   3      398.73      380.18     10.15 o 
   3   5   3        3.64        2.22      0.58 o 
   4   5   3      731.97      744.00     22.54 o 
   5   5   3        2.27        2.07      0.69 o 
   6   5   3        2.13        0.89      0.69 o 
   7   5   3      120.49      111.25      3.65 o 
   8   5   3      198.51      196.11      8.09 o 
   9   5   3        1.22       -0.08      1.58 o 
  10   5   3       23.43       25.09      3.39 o 
  11   5   3        1.39       -1.47      1.50 o 
  12   5   3        1.86       -0.06      2.03 o 
  13   5   3       14.89       19.21      3.78 o 
 -11   6   3       17.56       19.33      3.33 o 
 -10   6   3       22.02       29.06      3.84 o 
  -9   6   3        7.74       12.64      2.62 o 
  -8   6   3       66.99       67.73      4.74 o 
  -7   6   3        9.46       14.67      2.62 o 
  -6   6   3      137.87      118.35      5.91 o 
  -5   6   3        0.10        1.27      1.27 o 
  -4   6   3       87.76      108.66      5.17 o 
  -3   6   3       15.72       20.57      2.17 o 
  -2   6   3     1010.56      951.36     17.53 o 
  -1   6   3      149.76      149.75      2.90 o 
   0   6   3      138.92      151.92      3.78 o 
   1   6   3      230.77      237.12      7.60 o 
   2   6   3     2154.35     2238.61     39.72 o 
   3   6   3      251.90      256.46      5.87 o 
   4   6   3        0.65        2.19      1.72 o 
   5   6   3        2.35        2.64      0.82 o 
   6   6   3      397.78      420.15      9.10 o 
   7   6   3        6.67        4.97      1.13 o 
   8   6   3       89.93       82.25      4.97 o 
   9   6   3        1.29       -1.24      1.24 o 
  10   6   3        0.09       -0.68      1.47 o 
  11   6   3        1.07       -1.07      1.75 o 
  12   6   3       23.26       27.48      4.09 o 
  13   6   3        9.50       13.18      3.39 o 
 -11   7   3       14.52       26.10      4.15 o 
 -10   7   3        2.60        5.87      2.26 o 
  -9   7   3        3.98        7.53      2.26 o 
  -8   7   3       31.89       28.48      3.56 o 
  -7   7   3       10.95        8.75      2.31 o 
  -6   7   3      506.57      495.07     16.05 o 
  -5   7   3       15.62       11.68      2.29 o 
  -4   7   3       28.80       33.64      3.13 o 
  -3   7   3        0.27       -0.87      0.87 o 
  -2   7   3       19.73       14.91      1.17 o 
  -1   7   3       23.68       21.74      1.10 o 
   0   7   3      149.73      151.30      3.97 o 
   1   7   3       32.80       33.59      2.48 o 
   2   7   3      358.19      381.84     11.73 o 
   3   7   3        9.36       10.05      1.11 o 
   4   7   3      992.78     1105.94     20.75 o 
   5   7   3       14.86       13.55      1.29 o 
   6   7   3        6.62        6.89      1.09 o 
   7   7   3        0.00       -1.18      1.18 o 
   8   7   3        4.89        4.74      1.78 o 
   9   7   3       11.74        6.66      2.00 o 
  10   7   3       24.13       26.61      3.67 o 
  11   7   3        1.15        2.51      2.40 o 
  12   7   3        1.79        4.09      2.57 o 
 -10   8   3        0.62        6.23      2.54 o 
  -9   8   3        0.16        0.59      1.95 o 
  -8   8   3        4.11       -1.58      1.66 o 
  -7   8   3        4.84        1.75      1.81 o 
  -6   8   3       13.03       16.14      2.91 o 
  -5   8   3        6.75        3.67      1.72 o 
  -4   8   3       46.89       43.59      3.53 o 
  -3   8   3       47.57       44.29      3.42 o 
  -2   8   3       51.65       52.32      3.67 o 
  -1   8   3       20.08       19.68      1.60 o 
   0   8   3     1200.53     1267.71     23.50 o 
   1   8   3        6.22        4.54      1.41 o 
   2   8   3      438.23      585.31     17.14 o 
   3   8   3      215.40      226.47      6.26 o 
   4   8   3       62.19       60.72      2.57 o 
   5   8   3        0.03       -0.65      0.65 o 
   6   8   3        0.02       -0.99      0.99 o 
   7   8   3        0.01       -0.90      1.30 o 
   8   8   3       49.85       48.86      4.06 o 
   9   8   3        0.17        0.62      1.41 o 
  10   8   3       31.34       29.29      3.89 o 
  11   8   3        5.23        6.46      2.62 o 
  12   8   3        2.39        2.99      2.74 o 
  -9   9   3        0.63        1.30      1.89 o 
  -8   9   3        7.46        2.48      2.23 o 
  -7   9   3       16.29       15.66      3.13 o 
  -6   9   3        0.09        4.88      2.14 o 
  -5   9   3       13.47       25.25      3.30 o 
  -4   9   3        9.05       12.87      2.54 o 
  -3   9   3       13.03       12.56      2.31 o 
  -2   9   3        0.27        3.67      1.55 o 
  -1   9   3      104.48      110.08      5.28 o 
   0   9   3      375.40      404.08      8.95 o 
   1   9   3       97.52       97.81      4.94 o 
   2   9   3        0.29        0.34      1.16 o 
   3   9   3       48.90       46.06      2.43 o 
   4   9   3      210.68      202.50      5.51 o 
   5   9   3        1.01        0.13      0.77 o 
   6   9   3       87.08       83.94      5.20 o 
   7   9   3        0.14        0.59      1.21 o 
   8   9   3       54.39       44.63      4.09 o 
   9   9   3        0.10        2.99      1.89 o 
  10   9   3       48.78       67.04      5.39 o 
  11   9   3        0.00        1.75      1.97 o 
  12   9   3        0.48        1.55      2.62 o 
  -9  10   3        0.31        1.92      2.23 o 
  -8  10   3        4.07        3.75      2.57 o 
  -7  10   3        0.09        1.52      2.20 o 
  -6  10   3        3.95        6.97      2.43 o 
  -5  10   3        3.29        2.03      1.95 o 
  -4  10   3        2.09        1.69      1.69 o 
  -3  10   3       43.62       42.14      3.73 o 
  -2  10   3        6.49        9.56      2.23 o 
  -1  10   3       20.98       19.02      2.57 o 
   0  10   3       16.71       12.00      1.09 o 
   1  10   3       19.77       18.09      2.51 o 
   2  10   3       32.25       27.35      3.05 o 
   3  10   3        0.00       -0.28      0.78 o 
   4  10   3        6.92        4.74      1.17 o 
   5  10   3        0.34       -0.06      1.27 o 
   6  10   3       29.75       27.83      3.47 o 
   7  10   3        0.05        0.20      1.44 o 
   8  10   3        8.68        9.14      2.57 o 
   9  10   3        0.00        0.28      1.75 o 
  10  10   3        3.32        3.67      2.23 o 
  11  10   3        2.81        3.33      2.26 o 
  -8  11   3        6.01        7.17      2.88 o 
  -7  11   3        0.35        0.96      2.34 o 
  -6  11   3        6.69       10.89      3.05 o 
  -5  11   3        4.26        2.51      2.09 o 
  -4  11   3        1.11        3.92      2.03 o 
  -3  11   3        8.98       10.78      2.43 o 
  -2  11   3        0.00        0.28      1.44 o 
  -1  11   3        1.20        1.92      1.61 o 
   0  11   3       31.76       31.50      2.94 o 
   1  11   3        6.56        6.01      1.92 o 
   2  11   3       54.48       56.21      4.23 o 
   3  11   3        0.02        0.80      1.01 o 
   4  11   3      105.21      102.43      5.93 o 
   5  11   3        4.05        7.76      2.34 o 
   6  11   3       72.50       68.47      5.17 o 
   7  11   3        1.45        1.16      1.66 o 
   8  11   3       25.43       18.31      3.47 o 
   9  11   3        0.69       -0.20      1.81 o 
  10  11   3        0.34        3.13      2.31 o 
  -7  12   3        2.55        2.29      2.48 o 
  -6  12   3        1.03        4.57      2.51 o 
  -5  12   3        1.10        0.68      1.69 o 
  -4  12   3        1.96        3.86      2.17 o 
  -3  12   3        1.33        2.06      1.97 o 
  -2  12   3       18.52       18.57      2.93 o 
  -1  12   3        1.31        1.16      1.72 o 
   0  12   3       12.06       10.10      2.26 o 
   2  12   3       92.20       95.68      5.87 o 
   3  12   3        9.43        5.47      1.95 o 
   4  12   3        0.05       -0.11      1.38 o 
   5  12   3        5.92        9.00      2.45 o 
   6  12   3      251.12      235.54     10.58 o 
   7  12   3        2.41        5.16      2.17 o 
   8  12   3       16.73       22.52      3.78 o 
   9  12   3        0.29        2.71      2.31 o 
  -5  13   3        0.04        1.07      2.37 o 
  -4  13   3        2.75        1.92      2.17 o 
  -3  13   3        0.20       -0.90      1.83 o 
  -2  13   3        6.61        8.35      2.54 o 
  -1  13   3        3.01        0.28      1.58 o 
   0  13   3       15.53       15.01      2.65 o 
   1  13   3       12.83        7.67      2.00 o 
   3  13   3        0.04        3.33      1.97 o 
   4  13   3      118.76      124.18      7.32 o 
   5  13   3       11.23       15.97      3.27 o 
   6  13   3       11.76        4.66      2.14 o 
   7  13   3        0.35       -0.39      1.89 o 
   8  13   3        5.00        6.38      2.60 o 
  -4  14   3        6.96        4.01      2.62 o 
  -3  14   3       10.98       11.29      3.02 o 
  -2  14   3        2.79        2.06      1.92 o 
  -1  14   3        1.30       -0.59      1.64 o 
   0  14   3        0.84        3.05      1.66 o 
   1  14   3        3.20        6.12      1.95 o 
   4  14   3       50.40       54.45      5.22 o 
   5  14   3       14.64       21.56      3.81 o 
   6  14   3        0.71        2.23      2.06 o 
   7  14   3        0.18        0.28      1.86 o 
  -1  15   3        1.67        3.75      2.06 o 
   0  15   3       13.80       16.05      2.93 o 
  -5 -13   4       11.20       17.21      3.34 o 
  -4 -13   4        0.18        2.36      1.68 o 
  -3 -13   4       21.06       26.75      3.03 o 
  -2 -13   4       20.78       21.59      3.92 o 
  -1 -13   4       14.06       18.23      3.75 o 
   0 -13   4        0.55       -1.30      1.81 o 
   1 -13   4        4.70        0.39      2.00 o 
   2 -13   4        5.61        5.53      2.37 o 
  -7 -12   4        0.16       -2.54      2.54 o 
  -6 -12   4      105.53      143.89      6.36 o 
  -5 -12   4        7.85        7.35      2.60 o 
  -4 -12   4        0.00        0.01      1.38 o 
  -3 -12   4        4.10        6.20      2.88 o 
  -2 -12   4       34.32       31.49      4.37 o 
  -1 -12   4        0.31       -1.52      1.52 o 
   0 -12   4        9.15        8.10      2.71 o 
   1 -12   4       18.97       16.00      3.22 o 
   2 -12   4       46.92       52.02      5.08 o 
   3 -12   4       11.65       14.95      3.27 o 
   4 -12   4        5.82        6.35      2.85 o 
  -8 -11   4        0.65        0.59      2.76 o 
  -7 -11   4        5.85        8.29      3.08 o 
  -6 -11   4       19.01       26.95      4.29 o 
  -5 -11   4       14.14       13.36      2.23 o 
  -4 -11   4       20.25       17.87      2.43 o 
  -3 -11   4        0.57        0.27      1.09 o 
  -2 -11   4        2.12        0.73      1.66 o 
  -1 -11   4       12.86       11.17      2.71 o 
   0 -11   4       69.15       62.99      5.08 o 
   1 -11   4        0.85        0.39      1.75 o 
   2 -11   4      225.58      227.56     10.38 o 
   3 -11   4       32.30       35.25      4.32 o 
   4 -11   4       10.79       15.91      3.30 o 
   5 -11   4       65.71       66.79      5.45 o 
   6 -11   4        6.37        9.11      2.48 o 
  -9 -10   4        0.14       -1.44      2.00 o 
  -8 -10   4       10.84       13.01      2.14 o 
  -7 -10   4        0.15        1.66      2.12 o 
  -6 -10   4        0.19       -1.18      1.69 o 
  -5 -10   4        4.18        1.30      2.03 o 
  -4 -10   4       13.29       10.18      1.82 o 
  -3 -10   4       89.32       98.99      4.38 o 
  -2 -10   4        1.02       -0.17      1.16 o 
  -1 -10   4       38.76       38.44      4.23 o 
   0 -10   4        6.01        8.72      2.62 o 
   1 -10   4      134.87      125.46      6.92 o 
   2 -10   4       93.15      104.52      6.52 o 
   3 -10   4        0.75        0.20      1.81 o 
   4 -10   4      136.87      145.85      7.85 o 
   5 -10   4        1.82        1.47      2.06 o 
   6 -10   4        0.80        0.59      2.43 o 
   7 -10   4       63.10       62.67      5.02 o 
 -10  -9   4       14.56       27.62      4.57 o 
  -9  -9   4        6.57        6.20      1.83 o 
  -8  -9   4        0.10       -0.58      1.03 o 
  -7  -9   4        0.67        1.91      1.23 o 
  -6  -9   4       54.56       59.90      3.43 o 
  -5  -9   4        0.04        2.48      1.95 o 
  -4  -9   4      597.61      602.88     13.49 o 
  -3  -9   4        0.58       -0.91      1.48 o 
  -2  -9   4      151.33      151.84      5.25 o 
  -1  -9   4      143.12      136.52      7.24 o 
   0  -9   4       41.22       40.22      4.06 o 
   1  -9   4      157.73      140.89      7.12 o 
   2  -9   4        2.83       -0.14      1.75 o 
   3  -9   4      253.75      263.16     10.73 o 
   4  -9   4        5.30        7.05      2.48 o 
   5  -9   4      116.37      129.38      7.18 o 
   6  -9   4       54.67       53.38      4.94 o 
   7  -9   4        0.17        3.28      1.56 o 
   8  -9   4       78.95       84.93      6.13 o 
 -11  -8   4        0.32        3.36      2.60 o 
 -10  -8   4       28.25       33.61      4.54 o 
  -9  -8   4       20.04       25.82      2.63 o 
  -8  -8   4       73.26       67.74      5.44 o 
  -7  -8   4        4.32        5.94      1.47 o 
  -6  -8   4      366.87      366.97      9.49 o 
  -5  -8   4        2.88        3.29      2.26 o 
  -4  -8   4      633.13      660.07     14.60 o 
  -3  -8   4       37.13       35.28      2.52 o 
  -2  -8   4      937.47      963.09     19.02 o 
  -1  -8   4      262.28      257.95      6.98 o 
   0  -8   4      444.13      431.10     14.71 o 
   1  -8   4        0.00       -1.10      1.13 o 
   2  -8   4        0.86       -0.85      1.27 o 
   3  -8   4       21.96       20.23      2.93 o 
   4  -8   4        2.53        1.75      1.66 o 
   5  -8   4      147.38      139.92      7.24 o 
   6  -8   4       57.18       58.07      4.97 o 
   7  -8   4        0.21        3.62      1.50 o 
   8  -8   4       57.85       57.01      4.42 o 
   9  -8   4        2.68        3.27      2.23 o 
 -11  -7   4        0.46       -0.96      2.20 o 
 -10  -7   4       19.08       22.47      2.45 o 
  -9  -7   4        0.17        0.88      1.10 o 
  -8  -7   4        9.95        9.63      1.73 o 
  -7  -7   4        6.62        2.80      2.67 o 
  -6  -7   4      372.52      375.65      9.41 o 
  -5  -7   4        5.68        7.04      4.92 o 
  -4  -7   4     3517.74     3471.54     62.40 o 
  -3  -7   4       49.90       48.81      2.15 o 
  -2  -7   4        4.90        4.40      1.15 o 
  -1  -7   4      252.55      243.37      6.48 o 
   0  -7   4        0.11        3.27      1.47 o 
   1  -7   4        0.24        0.39      1.24 o 
   2  -7   4        1.67        1.41      1.35 o 
   3  -7   4        4.28        4.40      1.66 o 
   4  -7   4      230.93      230.82      9.25 o 
   5  -7   4       13.31       12.53      2.57 o 
   6  -7   4       44.62       49.06      4.23 o 
   7  -7   4        3.75        6.21      1.62 o 
   8  -7   4        2.18        0.00      1.37 o 
   9  -7   4        0.73        0.32      1.37 o 
 -12  -6   4       25.22       30.56      4.51 o 
 -11  -6   4        1.39       -1.18      1.83 o 
 -10  -6   4       52.09       52.61      3.20 o 
  -9  -6   4      186.92      187.09      6.05 o 
  -8  -6   4      310.02      311.57      8.27 o 
  -7  -6   4      106.12      114.44      4.36 o 
  -6  -6   4     3255.15     3170.08     57.13 o 
  -5  -6   4       23.60       23.90      2.08 o 
  -4  -6   4        0.65       -0.40      1.72 o 
  -3  -6   4        7.71        8.82      1.37 o 
  -2  -6   4      192.89      183.87      4.25 o 
  -1  -6   4       14.58       16.89      2.10 o 
   0  -6   4      459.04      481.63     15.16 o 
   2  -6   4      358.86      394.52     13.02 o 
   3  -6   4       34.13       34.94      3.10 o 
   4  -6   4        0.03       -0.37      1.10 o 
   5  -6   4       83.61       77.08      4.74 o 
   6  -6   4       11.38       10.61      2.31 o 
   7  -6   4        1.26        1.33      1.19 o 
   8  -6   4        2.82        2.13      2.05 o 
   9  -6   4       16.37       15.05      2.13 o 
  10  -6   4        9.24       13.06      3.19 o 
 -11  -5   4        3.20        4.97      1.68 o 
 -10  -5   4      369.51      384.46      9.78 o 
  -9  -5   4       20.53       22.23      2.27 o 
  -8  -5   4      257.25      247.00      6.86 o 
  -7  -5   4        6.44        5.00      1.29 o 
  -6  -5   4      116.58      114.83      4.04 o 
  -5  -5   4       84.73       83.83      3.59 o 
  -4  -5   4       27.24       30.20      1.94 o 
  -3  -5   4        0.48        0.32      0.71 o 
  -2  -5   4      868.57      844.24     13.26 o 
  -1  -5   4       21.91       24.30      1.35 o 
   0  -5   4      258.55      313.97     10.55 o 
   1  -5   4      137.61      131.24      5.69 o 
   2  -5   4        6.21        9.45      1.89 o 
   3  -5   4        8.64        8.66      1.78 o 
   4  -5   4      185.03      202.08      7.95 o 
   5  -5   4        0.27        0.93      1.33 o 
   6  -5   4      204.15      206.41      8.52 o 
   7  -5   4       18.33       17.64      2.62 o 
   8  -5   4       24.55       32.37      2.53 o 
   9  -5   4       27.79       27.11      2.43 o 
  10  -5   4        0.60        1.78      1.83 o 
 -11  -4   4       46.99       50.64      4.35 o 
 -10  -4   4       48.00       46.87      2.88 o 
  -9  -4   4      269.98      266.40      7.25 o 
  -8  -4   4        1.82        1.96      1.38 o 
  -7  -4   4       27.05       21.23      3.05 o 
  -6  -4   4       34.70       30.77      1.95 o 
  -5  -4   4        0.21        0.77      0.68 o 
  -4  -4   4      227.26      204.80      5.39 o 
  -3  -4   4        5.44        7.46      1.12 o 
  -2  -4   4      493.90      501.82      8.35 o 
  -1  -4   4      119.37      133.92      3.13 o 
   1  -4   4       93.57       92.23      4.41 o 
   2  -4   4       30.58       37.37      2.77 o 
   3  -4   4      297.25      307.46     10.24 o 
   4  -4   4      292.18      298.00     10.15 o 
   5  -4   4       57.11       58.17      3.76 o 
   6  -4   4        0.10       -0.44      0.70 o 
   7  -4   4        0.91        0.02      0.90 o 
   8  -4   4        2.06        1.40      1.04 o 
   9  -4   4        0.78        2.79      1.83 o 
  10  -4   4        8.76       15.74      3.02 o 
  11  -4   4        1.85        1.21      2.09 o 
 -11  -3   4       32.47       30.76      3.61 o 
 -10  -3   4      103.49      106.85      4.20 o 
  -9  -3   4        1.20       -0.16      0.90 o 
  -8  -3   4       20.25       22.80      1.91 o 
  -7  -3   4       13.82       16.08      2.06 o 
  -6  -3   4       19.20       19.13      2.40 o 
  -5  -3   4        5.17        6.28      1.50 o 
  -4  -3   4       96.06       83.52      2.90 o 
  -3  -3   4      329.58      348.19      7.65 o 
  -2  -3   4        1.31       -0.11      0.56 o 
  -1  -3   4        0.90        0.22      0.51 o 
   0  -3   4    11936.27    12474.16    646.61 o 
   1  -3   4       29.95       25.75      2.17 o 
   2  -3   4      854.95      841.02     22.91 o 
   3  -3   4       15.12       11.51      1.64 o 
   4  -3   4       51.73       61.79      3.59 o 
   5  -3   4        0.23       -0.90      0.90 o 
   6  -3   4       46.09       40.80      3.11 o 
   7  -3   4       35.81       31.86      2.03 o 
   8  -3   4        0.39       -0.54      0.87 o 
   9  -3   4        3.46        1.13      1.61 o 
  10  -3   4       17.80       13.29      2.82 o 
  11  -3   4        7.75        8.69      2.54 o 
  12  -3   4        0.96        2.71      2.12 o 
 -12  -2   4        0.66        0.45      1.86 o 
 -11  -2   4       48.10       38.64      3.70 o 
 -10  -2   4       22.17       18.34      2.77 o 
  -9  -2   4        4.62        5.86      1.29 o 
  -8  -2   4       14.53       15.31      2.23 o 
  -7  -2   4        1.51        0.99      0.73 o 
  -6  -2   4       38.65       39.10      3.61 o 
  -5  -2   4       64.26       68.80      2.59 o 
  -4  -2   4      153.38      207.71      3.74 o 
  -3  -2   4        5.08        6.93      0.50 o 
  -2  -2   4     2331.29     2510.91     30.38 o 
  -1  -2   4        1.90        1.40      0.31 o 
   0  -2   4      495.49      559.56     10.86 o 
   1  -2   4      184.70      198.73      4.98 o 
   2  -2   4      283.80      274.24      8.72 o 
   3  -2   4        0.22       -0.37      0.68 o 
   4  -2   4       58.03       71.71      3.73 o 
   5  -2   4        1.98        2.54      1.24 o 
   6  -2   4      163.06      183.91      4.83 o 
   7  -2   4       11.54       11.28      1.30 o 
   8  -2   4        0.42        0.77      1.38 o 
   9  -2   4        5.93        3.89      1.83 o 
  10  -2   4       55.88       65.41      4.77 o 
  11  -2   4        1.88        1.10      1.78 o 
  12  -2   4        0.14        2.93      2.12 o 
 -12  -1   4        0.72       -1.50      1.50 o 
 -11  -1   4        1.80        4.49      2.03 o 
 -10  -1   4        2.84        1.69      1.66 o 
  -9  -1   4       84.07       81.51      4.83 o 
  -8  -1   4        0.28        1.55      0.90 o 
  -7  -1   4       56.01       50.60      2.31 o 
  -6  -1   4      394.98      386.97      8.41 o 
  -5  -1   4      111.56      119.11      3.46 o 
  -4  -1   4       14.54       18.81      1.24 o 
  -3  -1   4       28.88       28.51      1.01 o 
  -2  -1   4      175.41      186.01      2.86 o 
  -1  -1   4       15.39       14.24      1.28 o 
   0  -1   4      128.45      132.69      2.63 o 
   1  -1   4       16.48       15.51      0.82 o 
   2  -1   4      496.84      498.31     13.96 o 
   3  -1   4       17.32       16.51      1.67 o 
   4  -1   4      999.00     1032.01     27.44 o 
   5  -1   4        5.48       13.39      1.42 o 
   6  -1   4      487.38      507.31     10.35 o 
   7  -1   4        1.48        1.61      0.68 o 
   8  -1   4       22.45       15.86      2.43 o 
   9  -1   4       71.16       75.19      4.80 o 
  10  -1   4       32.60       36.86      3.53 o 
  11  -1   4        1.05        2.23      1.92 o 
  12  -1   4        9.04        8.01      2.60 o 
  13  -1   4        0.47       -0.11      1.92 o 
 -13   0   4        2.06        2.45      2.29 o 
 -12   0   4        9.80       12.72      2.91 o 
 -11   0   4        0.44        5.61      2.23 o 
 -10   0   4       24.29       29.57      3.36 o 
  -9   0   4        6.51        3.78      1.64 o 
  -8   0   4        3.19        4.06      1.66 o 
  -7   0   4       14.83       14.45      1.55 o 
  -6   0   4        1.67        0.69      0.64 o 
  -5   0   4       87.32       78.47      3.52 o 
  -4   0   4       63.39       65.28      2.18 o 
  -3   0   4        0.30       -0.21      0.35 o 
  -2   0   4     1608.84     1509.30     18.39 o 
  -1   0   4      133.21      126.87      2.41 o 
   0   0   4     1275.38     1255.00     18.16 o 
   1   0   4        0.02       -0.07      0.29 o 
   2   0   4      739.41      658.61     12.42 o 
   3   0   4       41.65       47.39      1.89 o 
   4   0   4       54.00       49.20      2.88 o 
   5   0   4       52.48       52.83      1.94 o 
   6   0   4     1207.67     1291.22     32.47 o 
   7   0   4       95.28       96.46      4.89 o 
   8   0   4      101.67       97.92      5.14 o 
   9   0   4       10.17       14.33      2.54 o 
  10   0   4       13.85       17.04      2.77 o 
  11   0   4       17.44       16.48      2.96 o 
  12   0   4       22.91       13.85      3.08 o 
  13   0   4       11.19       18.45      3.61 o 
 -13   1   4       21.59       25.08      3.84 o 
 -12   1   4        0.28        5.11      2.40 o 
 -11   1   4       11.68       11.03      2.54 o 
 -10   1   4        2.28        1.69      1.64 o 
  -9   1   4      149.91      139.18      6.59 o 
  -8   1   4       42.35       38.30      3.19 o 
  -7   1   4       83.27       87.62      4.58 o 
  -6   1   4      589.39      604.99     11.97 o 
  -5   1   4       21.78       24.96      2.33 o 
  -4   1   4        5.39        4.72      0.62 o 
  -3   1   4       19.54       18.35      0.95 o 
  -2   1   4       21.55       15.62      0.81 o 
  -1   1   4       18.41       18.09      0.70 o 
   0   1   4      407.73      401.48      6.22 o 
   1   1   4       22.82       24.43      1.92 o 
   2   1   4     4896.17     4837.14    110.53 o 
   3   1   4      194.65      188.16      4.42 o 
   4   1   4     4102.01     4107.84     58.01 o 
   5   1   4       60.74       51.06      1.53 o 
   6   1   4      137.21      146.02      3.66 o 
   7   1   4       80.12       76.16      4.21 o 
   8   1   4        6.27       10.10      1.97 o 
   9   1   4        4.65        3.64      1.61 o 
  10   1   4      231.75      211.62      8.94 o 
  11   1   4        3.94        1.30      1.92 o 
  12   1   4       40.06       44.39      4.43 o 
  13   1   4        8.35        7.45      2.85 o 
 -12   2   4        2.54        1.72      1.95 o 
 -11   2   4       12.65       10.33      2.60 o 
 -10   2   4        2.58        1.35      1.58 o 
  -9   2   4       18.61       19.64      2.77 o 
  -8   2   4      111.55      114.03      5.65 o 
  -7   2   4        0.00        0.00      1.02 o 
  -6   2   4       12.86       12.44      1.98 o 
  -5   2   4       49.45       48.62      1.82 o 
  -4   2   4      217.21      233.05      4.97 o 
  -3   2   4       16.59       19.42      1.69 o 
  -2   2   4       15.67       11.99      1.27 o 
  -1   2   4      104.35      102.30      2.30 o 
   0   2   4     3358.05     3428.93     65.96 o 
   1   2   4        0.06       -0.01      0.20 o 
   2   2   4     5862.73     6401.67    180.07 o 
   3   2   4       34.48       31.51      1.44 o 
   4   2   4       98.58       91.81      3.08 o 
   5   2   4       77.31       81.87      1.86 o 
   6   2   4      238.12      215.94      5.53 o 
   7   2   4        8.65        9.45      1.78 o 
   8   2   4       97.34       88.82      4.83 o 
   9   2   4       91.05       84.45      5.06 o 
  10   2   4       57.87       55.59      4.35 o 
  11   2   4        0.03       -1.30      1.30 o 
  12   2   4       28.84       22.60      3.56 o 
  13   2   4        0.09       -0.65      2.20 o 
 -12   3   4        1.34        2.93      2.17 o 
 -11   3   4        2.94        2.54      1.89 o 
 -10   3   4        3.08        2.17      1.72 o 
  -9   3   4        8.15        6.49      1.86 o 
  -8   3   4      136.78      136.11      6.36 o 
  -7   3   4       10.86       12.13      2.06 o 
  -6   3   4       81.00       78.39      4.24 o 
  -5   3   4       34.97       47.88      3.22 o 
  -4   3   4     1476.72     1513.69     38.81 o 
  -3   3   4      148.71      158.24      5.72 o 
  -2   3   4       10.68       14.39      1.47 o 
  -1   3   4      409.27      430.18     11.79 o 
   0   3   4     2424.14     2466.40     34.97 o 
   1   3   4      274.63      294.20      4.76 o 
   2   3   4      216.94      288.77      4.68 o 
   3   3   4        1.43        1.83      1.33 o 
   4   3   4       28.55       29.30      2.84 o 
   5   3   4       15.82       15.69      3.36 o 
   6   3   4      130.91      135.01      3.97 o 
   7   3   4        1.36        0.80      0.79 o 
   8   3   4      134.58      128.81      6.05 o 
   9   3   4        3.44        1.27      1.52 o 
  10   3   4      889.60      842.26     24.93 o 
  11   3   4        5.49        2.57      2.14 o 
  12   3   4        4.28        3.78      2.29 o 
  13   3   4       16.70       13.37      3.19 o 
 -12   4   4       13.30       15.97      3.36 o 
 -11   4   4        2.49        2.62      2.00 o 
 -10   4   4       25.06       21.76      3.13 o 
  -9   4   4       27.08       24.16      3.13 o 
  -8   4   4       62.93       58.64      4.15 o 
  -7   4   4       58.29       75.89      4.49 o 
  -6   4   4       52.19       42.18      3.19 o 
  -5   4   4       10.12       14.42      2.03 o 
  -4   4   4      521.52      525.82     15.24 o 
  -3   4   4      811.02      787.04     21.20 o 
  -2   4   4      816.76      888.20     23.31 o 
  -1   4   4       63.58       64.51      2.91 o 
   0   4   4        3.54        3.72      0.59 o 
   1   4   4       78.52       82.13      1.81 o 
   2   4   4      641.15      697.53     10.50 o 
   3   4   4        2.69        2.31      0.60 o 
   4   4   4       99.00       97.87      2.94 o 
   5   4   4        2.12        2.63      0.74 o 
   6   4   4       12.39       12.11      1.27 o 
   7   4   4      437.79      424.35      9.46 o 
   8   4   4      259.95      276.37     10.08 o 
   9   4   4       17.90       18.43      2.88 o 
  10   4   4      483.83      482.45     16.06 o 
  11   4   4        2.40        0.54      1.86 o 
  12   4   4        9.76       15.04      3.22 o 
  13   4   4        2.37        0.59      2.43 o 
 -12   5   4       12.52       10.41      2.88 o 
 -11   5   4        7.92        7.42      2.34 o 
 -10   5   4       35.33       39.14      3.89 o 
  -9   5   4        1.14        2.99      1.78 o 
  -8   5   4       21.25       22.04      2.96 o 
  -7   5   4       19.83       17.19      2.51 o 
  -6   5   4       10.30        9.59      1.95 o 
  -5   5   4      126.50      151.38      6.47 o 
  -4   5   4      330.27      332.22     10.75 o 
  -3   5   4      470.85      481.55     14.06 o 
  -2   5   4      260.07      274.06      8.71 o 
  -1   5   4     1404.90     1458.99     25.88 o 
   0   5   4       22.99       16.20      1.44 o 
   1   5   4       34.40       35.91      1.18 o 
   2   5   4      124.48      119.82      2.47 o 
   3   5   4       12.70       11.85      0.65 o 
   4   5   4        3.99        5.13      0.82 o 
   5   5   4        0.09        0.98      0.63 o 
   6   5   4     1995.40     1916.81     34.72 o 
   7   5   4        8.54        7.51      1.54 o 
   8   5   4       64.58       63.31      4.16 o 
   9   5   4        0.55        1.13      1.75 o 
  10   5   4        1.98       -0.54      1.61 o 
  11   5   4       32.70       24.13      3.50 o 
  12   5   4        0.44        3.78      2.20 o 
  13   5   4        0.42        0.42      2.43 o 
 -11   6   4        5.34        8.80      2.71 o 
 -10   6   4       11.57       14.25      2.91 o 
  -9   6   4       35.20       33.05      3.84 o 
  -8   6   4        7.78        9.79      2.40 o 
  -7   6   4       23.15       26.55      3.19 o 
  -6   6   4      589.09      539.45     16.87 o 
  -5   6   4        2.87        5.11      1.72 o 
  -4   6   4      343.93      318.19     10.67 o 
  -3   6   4        0.53        0.68      1.07 o 
  -2   6   4      369.27      333.70     10.43 o 
  -1   6   4       85.90       83.06      2.44 o 
   0   6   4        7.56        6.38      0.92 o 
   1   6   4        2.09        1.51      0.48 o 
   2   6   4      103.38       91.76      2.19 o 
   3   6   4        2.09        1.69      0.43 o 
   4   6   4      533.27      511.75     10.48 o 
   5   6   4        1.99        3.07      0.84 o 
   6   6   4      399.15      391.13      8.69 o 
   7   6   4       29.83       29.29      2.07 o 
   8   6   4        5.80        4.66      3.64 o 
   9   6   4        1.19       -0.82      1.52 o 
  10   6   4       12.52       15.01      2.82 o 
  11   6   4        1.94        1.10      1.89 o 
  12   6   4      106.07      122.63      7.43 o 
  13   6   4        0.03       -0.45      2.26 o 
 -11   7   4       15.89       34.11      4.43 o 
 -10   7   4       40.28       51.37      4.85 o 
  -9   7   4       12.32        4.49      2.09 o 
  -8   7   4        8.80        6.01      2.14 o 
  -7   7   4        3.34        7.90      2.29 o 
  -6   7   4      486.01      476.99     15.67 o 
  -5   7   4        8.53        9.42      2.17 o 
  -4   7   4      185.85      211.16      8.29 o 
  -3   7   4      602.83      616.89     18.00 o 
  -2   7   4     1070.12     1082.79     28.84 o 
  -1   7   4       99.57       97.39      4.49 o 
   0   7   4      371.97      364.05      7.64 o 
   1   7   4        5.96        6.43      0.87 o 
   2   7   4      232.96      273.04      5.03 o 
   3   7   4        4.03        1.55      1.24 o 
   4   7   4      262.55      272.26      7.81 o 
   5   7   4       64.50       60.73      2.70 o 
   6   7   4       79.30       88.21      5.51 o 
   7   7   4        1.05        1.11      1.20 o 
   8   7   4       26.21       24.44      3.25 o 
   9   7   4        9.29        8.44      2.23 o 
  10   7   4       32.51       34.94      3.98 o 
  11   7   4        4.27        1.83      2.06 o 
  12   7   4        0.01       -0.71      1.92 o 
 -10   8   4       15.95       13.26      3.22 o 
  -9   8   4        2.51        5.61      2.26 o 
  -8   8   4       18.41       14.00      2.99 o 
  -7   8   4        0.26        1.07      1.81 o 
  -6   8   4        3.51        5.33      2.12 o 
  -5   8   4       15.05       14.50      2.65 o 
  -4   8   4       28.98       30.96      3.36 o 
  -3   8   4      133.83      139.50      6.30 o 
  -2   8   4      185.44      190.35      7.47 o 
  -1   8   4       10.99        9.62      1.81 o 
   0   8   4      442.20      452.72      9.44 o 
   1   8   4      467.09      452.22      9.41 o 
   2   8   4      244.04      259.33      5.04 o 
   3   8   4      136.76      148.64      4.35 o 
   4   8   4      118.42      122.00      3.92 o 
   5   8   4       10.37       11.26      1.39 o 
   6   8   4       80.43       79.53      3.16 o 
   7   8   4        0.71       -1.21      1.21 o 
   8   8   4       15.21       10.33      2.43 o 
   9   8   4        0.86        0.90      1.61 o 
  10   8   4       29.24       26.81      3.78 o 
  11   8   4        6.01        6.55      2.60 o 
  12   8   4       17.49       29.51      4.63 o 
  -9   9   4        0.04        2.65      2.14 o 
  -8   9   4       79.23       71.80      5.65 o 
  -7   9   4        0.35        1.81      1.95 o 
  -6   9   4        7.01        7.73      2.51 o 
  -5   9   4        2.55        4.54      2.17 o 
  -4   9   4       33.23       31.36      3.39 o 
  -3   9   4      164.52      161.93      7.15 o 
  -2   9   4        4.96        6.66      1.92 o 
  -1   9   4      152.82      145.33      6.33 o 
   0   9   4     1312.17     1374.89     36.04 o 
   1   9   4       31.55       33.45      1.97 o 
   2   9   4      255.86      264.85      9.88 o 
   3   9   4      136.38      142.45      4.48 o 
   4   9   4       52.59       48.75      2.53 o 
   5   9   4        1.35        0.37      2.06 o 
   6   9   4       55.94       55.08      4.21 o 
   7   9   4        2.17        3.10      1.75 o 
   8   9   4        0.61        0.48      1.35 o 
   9   9   4        0.03       -0.76      1.35 o 
  10   9   4       31.15       27.68      3.95 o 
  11   9   4        1.03        5.64      2.31 o 
  12   9   4        1.66        2.00      2.43 o 
  -8  10   4       25.19       29.85      4.35 o 
  -7  10   4        0.17       -1.61      1.61 o 
  -6  10   4        4.32        5.50      2.45 o 
  -5  10   4       50.20       54.08      4.69 o 
  -4  10   4        0.40        2.65      1.81 o 
  -3  10   4        6.31       12.81      2.60 o 
  -2  10   4      240.35      244.94      9.54 o 
  -1  10   4       23.95       24.24      2.82 o 
   0  10   4       30.44       27.07      2.82 o 
   1  10   4      120.54      123.56      4.95 o 
   2  10   4       47.64       52.78      2.53 o 
   3  10   4        9.94       10.91      1.55 o 
   4  10   4       41.52       44.67      2.46 o 
   5  10   4        0.13        0.45      0.99 o 
   6  10   4        7.54        0.59      1.58 o 
   7  10   4        0.04       -1.47      1.47 o 
   8  10   4        5.07        4.15      1.95 o 
   9  10   4        0.01        3.78      1.89 o 
  10  10   4        3.92        7.67      2.62 o 
  11  10   4        0.76        1.64      2.03 o 
  -8  11   4        0.38        6.49      3.02 o 
  -7  11   4        2.09        4.65      2.82 o 
  -6  11   4       16.16       25.08      4.06 o 
  -5  11   4        0.92       -1.83      1.83 o 
  -4  11   4       39.86       53.03      4.60 o 
  -3  11   4        0.00        2.62      1.92 o 
  -2  11   4        3.02        2.79      1.95 o 
  -1  11   4       23.64       29.09      3.25 o 
   0  11   4       13.06       11.65      2.29 o 
   1  11   4        0.27       -0.39      1.04 o 
   2  11   4       12.11       12.87      2.34 o 
   3  11   4        0.66        0.78      1.26 o 
   4  11   4       35.56       30.02      2.33 o 
   5  11   4        0.00       -0.39      1.21 o 
   6  11   4        5.33        3.22      1.75 o 
   7  11   4        0.49       -1.10      1.10 o 
   8  11   4       10.82       24.72      3.87 o 
   9  11   4        0.11        1.69      2.03 o 
  10  11   4        9.11        2.48      2.20 o 
  -6  12   4        2.36        6.57      2.91 o 
  -5  12   4        9.89        9.03      2.76 o 
  -4  12   4        1.50        0.56      1.92 o 
  -3  12   4        0.93        3.02      2.03 o 
  -2  12   4       23.87       34.09      3.87 o 
  -1  12   4       17.35       17.10      2.88 o 
   0  12   4       17.25       15.74      2.51 o 
   1  12   4        1.89        1.78      1.47 o 
   3  12   4        1.51       -0.61      1.00 o 
   4  12   4       42.17       41.24      3.84 o 
   5  12   4        2.74        1.13      1.69 o 
   6  12   4       39.24       39.40      4.09 o 
   7  12   4        0.61        1.78      1.89 o 
   8  12   4        9.29       10.47      2.88 o 
   9  12   4        0.49        1.78      2.06 o 
  -5  13   4        1.61        0.65      2.37 o 
  -4  13   4        0.05       -0.82      1.83 o 
  -3  13   4        0.93        1.89      2.14 o 
  -2  13   4        0.40       -1.44      1.50 o 
  -1  13   4        1.85       -0.11      1.69 o 
   0  13   4       24.10       25.51      3.16 o 
   4  13   4       27.16       27.18      3.72 o 
   5  13   4        0.01        2.45      1.89 o 
   6  13   4        4.22        4.18      2.09 o 
   7  13   4        4.99        8.24      2.91 o 
   8  13   4        6.68        9.56      2.85 o 
  -3  14   4        0.99        0.48      1.89 o 
  -2  14   4        0.07       -0.25      1.69 o 
  -1  14   4        0.00        1.02      1.86 o 
   0  14   4        1.73        0.00      1.61 o 
   5  14   4        3.19        5.78      2.31 o 
   6  14   4        2.53        1.61      1.95 o 
   7  14   4        7.04        5.16      2.37 o 
  -1  15   4       10.29       11.54      2.96 o 
  -3 -13   5        0.39       -1.30      2.14 o 
  -2 -13   5        6.35        4.57      2.79 o 
  -1 -13   5        1.23       -0.87      2.12 o 
   0 -13   5        0.17       -1.33      2.12 o 
   1 -13   5        3.25        1.44      2.29 o 
  -6 -12   5        0.12       -0.90      1.58 o 
  -5 -12   5        6.54        5.08      2.00 o 
  -4 -12   5       27.01       28.84      6.24 o 
  -3 -12   5        1.56        0.03      1.95 o 
  -2 -12   5       30.90       28.56      4.23 o 
  -1 -12   5        0.54       -0.14      1.66 o 
   0 -12   5        0.66        1.58      1.97 o 
   1 -12   5        3.88        2.88      2.12 o 
   2 -12   5        0.00        1.66      2.09 o 
   3 -12   5        1.91        2.14      2.34 o 
   4 -12   5        6.98        2.06      2.54 o 
  -8 -11   5       38.20       41.32      5.62 o 
  -7 -11   5        0.66        0.39      1.64 o 
  -6 -11   5        8.32       11.30      2.30 o 
  -5 -11   5        2.56        1.86      1.45 o 
  -4 -11   5        9.53        7.52      1.99 o 
  -3 -11   5        0.46       -1.12      1.15 o 
  -2 -11   5        1.86        2.65      2.06 o 
  -1 -11   5        0.24        0.59      1.72 o 
   0 -11   5       37.23       32.71      4.09 o 
   1 -11   5        5.32        1.95      2.20 o 
   2 -11   5      196.99      226.99     10.74 o 
   3 -11   5        9.85        9.62      3.02 o 
   4 -11   5      124.31      123.89      7.68 o 
   5 -11   5        1.08       -0.14      2.31 o 
  -9 -10   5        3.58        5.05      1.85 o 
  -8 -10   5      102.97      125.40      6.26 o 
  -7 -10   5        0.40       -0.34      1.22 o 
  -6 -10   5        8.51        9.29      2.00 o 
  -5 -10   5        3.51        5.18      1.47 o 
  -4 -10   5       56.21       53.69      4.57 o 
  -3 -10   5        6.57        8.49      1.71 o 
  -2 -10   5       52.07       54.73      4.88 o 
  -1 -10   5       13.92       14.22      3.08 o 
   0 -10   5       72.02       70.56      5.34 o 
   1 -10   5        0.60        0.11      1.75 o 
   2 -10   5        4.57       10.64      2.79 o 
   3 -10   5       76.51       79.17      5.96 o 
   4 -10   5      122.60      132.15      7.74 o 
   5 -10   5        1.10        0.06      2.03 o 
   6 -10   5        0.02        1.02      2.23 o 
   7 -10   5        6.97        6.82      3.36 o 
 -10  -9   5        1.94        1.97      2.62 o 
  -9  -9   5       13.50       15.41      2.33 o 
  -8  -9   5        0.98        0.46      1.65 o 
  -7  -9   5        7.01        7.98      1.84 o 
  -6  -9   5        7.32        6.42      1.67 o 
  -5  -9   5        2.34        3.86      1.29 o 
  -4  -9   5      102.30      108.63      4.56 o 
  -3  -9   5        2.23        1.29      1.34 o 
  -2  -9   5       14.59       14.76      2.04 o 
  -1  -9   5        7.33        6.71      2.20 o 
   0  -9   5      523.41      515.00     17.49 o 
   1  -9   5      243.62      227.70      9.93 o 
   2  -9   5        5.10        8.75      2.57 o 
   3  -9   5       54.28       62.05      5.08 o 
   4  -9   5       39.44       40.02      4.37 o 
   5  -9   5      170.39      170.63      8.59 o 
   6  -9   5        6.70       -0.06      2.14 o 
   7  -9   5       30.29       31.19      2.91 o 
   8  -9   5       34.98       40.27      3.34 o 
 -10  -8   5       15.26       10.27      2.06 o 
  -9  -8   5       11.30       15.36      3.78 o 
  -8  -8   5        9.84       13.16      3.58 o 
  -7  -8   5        5.93        4.07      1.69 o 
  -6  -8   5       88.20       93.58      4.23 o 
  -5  -8   5        0.24        0.28      1.96 o 
  -4  -8   5      121.51      116.48      3.69 o 
  -3  -8   5        6.06        7.15      1.45 o 
  -2  -8   5      144.22      136.26      4.84 o 
  -1  -8   5      213.23      204.81      9.03 o 
   0  -8   5       81.13       82.04      5.48 o 
   1  -8   5       28.30       28.05      3.39 o 
   2  -8   5      237.37      243.08     10.16 o 
   3  -8   5        3.24        2.06      1.78 o 
   4  -8   5       54.06       55.95      4.66 o 
   5  -8   5       74.81       77.96      5.45 o 
   6  -8   5        9.24        4.85      2.60 o 
   7  -8   5       84.74       85.03      8.73 o 
   8  -8   5        8.11        6.19      1.82 o 
   9  -8   5        1.59        2.76      1.73 o 
 -11  -7   5       15.27       17.49      3.81 o 
 -10  -7   5        1.15        0.84      2.62 o 
  -9  -7   5        0.48        1.68      1.24 o 
  -8  -7   5        3.07        1.05      1.20 o 
  -7  -7   5        4.89        5.34      1.55 o 
  -6  -7   5      604.16      625.71     15.93 o 
  -5  -7   5        4.95        4.74      1.45 o 
  -4  -7   5      276.57      286.39      6.19 o 
  -3  -7   5       15.59       13.20      1.85 o 
  -2  -7   5      388.59      392.60      9.33 o 
  -1  -7   5      355.45      365.74     12.90 o 
   0  -7   5        0.16        0.08      1.24 o 
   1  -7   5       76.58       79.02      4.89 o 
   2  -7   5       35.90       39.43      3.67 o 
   3  -7   5       27.34       29.63      3.36 o 
   4  -7   5       41.34       36.67      3.81 o 
   5  -7   5       24.10       27.65      3.61 o 
   6  -7   5      634.60      654.21     20.83 o 
   7  -7   5        1.56        6.35      2.48 o 
   8  -7   5       39.72       48.81      3.17 o 
   9  -7   5        2.22        5.89      2.76 o 
  10  -7   5       13.14       13.99      3.50 o 
 -11  -6   5        0.64        1.86      1.43 o 
 -10  -6   5        1.00       -1.13      1.13 o 
  -9  -6   5       29.72       28.28      2.58 o 
  -8  -6   5      132.87      123.29      8.83 o 
  -7  -6   5       72.32       68.99      3.41 o 
  -6  -6   5      501.80      489.61     11.43 o 
  -5  -6   5        0.03       -1.21      1.21 o 
  -4  -6   5     2771.30     2757.99     50.15 o 
  -3  -6   5       16.09       17.63      1.41 o 
  -2  -6   5        7.11        8.94      1.08 o 
  -1  -6   5       17.68       19.25      2.54 o 
   0  -6   5      294.58      341.66     11.93 o 
   1  -6   5        0.59        2.74      1.44 o 
   2  -6   5        1.04        0.71      1.30 o 
   3  -6   5       68.69       62.27      4.35 o 
   4  -6   5       24.21       25.29      3.02 o 
   5  -6   5       65.50       68.19      4.86 o 
   6  -6   5      316.08      321.89     12.07 o 
   7  -6   5       52.63       58.06      4.14 o 
   8  -6   5       96.57      102.30      4.34 o 
   9  -6   5       24.35       16.93      3.53 o 
  10  -6   5        6.30        7.53      2.96 o 
 -11  -5   5        8.99       13.46      3.08 o 
 -10  -5   5        2.01        4.56      2.79 o 
  -9  -5   5       52.81       54.75      3.23 o 
  -8  -5   5       53.67       53.54      2.97 o 
  -7  -5   5       33.69       34.17      2.58 o 
  -6  -5   5     3160.42     3151.76     56.76 o 
  -5  -5   5       62.47       61.17      2.99 o 
  -4  -5   5       27.07       25.44      3.08 o 
  -3  -5   5        6.31        7.10      0.97 o 
  -2  -5   5      139.56      139.28      3.51 o 
  -1  -5   5       28.22       26.23      1.98 o 
   0  -5   5       21.50       22.46      2.51 o 
   1  -5   5       66.53       74.36      4.32 o 
   2  -5   5        0.88       -0.23      1.10 o 
   3  -5   5      114.61      116.98      5.77 o 
   4  -5   5       14.18       18.28      2.60 o 
   5  -5   5        2.70        2.85      1.61 o 
   6  -5   5        1.58        0.85      1.78 o 
   7  -5   5        0.00       -1.37      1.76 o 
   8  -5   5       49.63       46.24      2.94 o 
   9  -5   5       34.12       35.16      4.15 o 
  10  -5   5        1.44       -0.73      1.95 o 
  11  -5   5       31.93       21.48      3.92 o 
 -12  -4   5       51.42       53.83      4.69 o 
 -11  -4   5       77.65       83.63      5.70 o 
 -10  -4   5       68.71       74.25      3.69 o 
  -9  -4   5       26.49       32.13      2.53 o 
  -8  -4   5      690.29      655.83     14.20 o 
  -7  -4   5        0.00        2.54      1.09 o 
  -6  -4   5       35.56       37.70      2.29 o 
  -5  -4   5       31.71       29.80      1.98 o 
  -4  -4   5      148.52      138.52      4.34 o 
  -3  -4   5        4.23        4.01      0.74 o 
  -2  -4   5       29.82       34.35      1.55 o 
  -1  -4   5       24.43       25.34      1.67 o 
   0  -4   5       92.53       82.34      3.18 o 
   1  -4   5       31.65       31.62      2.60 o 
   2  -4   5       16.20       32.82      2.71 o 
   3  -4   5      354.81      358.94     11.81 o 
   4  -4   5        2.05        2.76      1.41 o 
   5  -4   5       49.12       49.41      3.70 o 
   6  -4   5       26.45       19.22      2.74 o 
   7  -4   5       26.47       30.48      3.41 o 
   8  -4   5        5.46        7.09      1.51 o 
   9  -4   5       12.58       16.00      3.19 o 
  10  -4   5        5.40        6.97      2.45 o 
  11  -4   5        6.24        4.97      2.62 o 
 -12  -3   5       52.64       50.55      4.63 o 
 -11  -3   5        0.90        2.51      1.89 o 
 -10  -3   5      104.13      104.02      6.04 o 
  -9  -3   5        2.50        2.82      1.31 o 
  -8  -3   5      151.24      149.18      4.86 o 
  -7  -3   5       60.34       57.68      2.77 o 
  -6  -3   5       24.39       27.54      2.67 o 
  -5  -3   5       61.19       56.21      2.52 o 
  -4  -3   5      212.82      230.61      5.87 o 
  -3  -3   5        0.24       -0.17      0.72 o 
  -2  -3   5     2227.57     2305.22     32.69 o 
  -1  -3   5       42.21       42.90      1.98 o 
   0  -3   5       89.01       79.25      4.71 o 
   1  -3   5      106.64      126.81      5.37 o 
   2  -3   5      585.15      643.88     18.44 o 
   3  -3   5        0.77        0.11      0.85 o 
   4  -3   5      318.99      360.67     11.80 o 
   5  -3   5       27.11       28.76      2.82 o 
   6  -3   5       26.34       27.15      2.99 o 
   7  -3   5        6.25       10.35      1.93 o 
   8  -3   5       52.23       57.79      4.46 o 
   9  -3   5       16.49       13.97      2.85 o 
  10  -3   5        0.04       -1.55      1.55 o 
  11  -3   5        5.93        3.47      2.14 o 
  12  -3   5        0.98        0.85      1.86 o 
 -12  -2   5       25.23       33.13      4.12 o 
 -11  -2   5       11.75       10.13      2.62 o 
 -10  -2   5        2.22        4.34      1.89 o 
  -9  -2   5        1.47        0.93      1.41 o 
  -8  -2   5       66.13       72.89      3.15 o 
  -7  -2   5       23.68       24.52      1.90 o 
  -6  -2   5        0.47        1.24      1.83 o 
  -5  -2   5        4.02        2.93      0.87 o 
  -4  -2   5       59.34       60.64      2.41 o 
  -3  -2   5      204.38      201.02      3.25 o 
  -2  -2   5     9192.34    10001.88    189.31 o 
  -1  -2   5       33.04       29.53      1.70 o 
   0  -2   5      161.39      187.00      3.66 o 
   1  -2   5       82.79       87.19      3.72 o 
   2  -2   5      834.01      842.33     22.92 o 
   3  -2   5       39.04       43.20      3.02 o 
   4  -2   5       18.33       16.03      2.03 o 
   5  -2   5        2.73        3.08      1.35 o 
   6  -2   5        0.02        0.17      1.58 o 
   7  -2   5       23.09       24.90      1.78 o 
   8  -2   5       37.38       33.84      3.50 o 
   9  -2   5        2.31        0.99      1.66 o 
  10  -2   5        0.29        2.20      1.78 o 
  11  -2   5        2.36        3.05      1.89 o 
  12  -2   5        0.64        2.91      2.20 o 
 -11  -1   5        8.15        7.11      2.37 o 
 -10  -1   5        6.65        2.54      1.75 o 
  -9  -1   5        6.37        6.71      2.00 o 
  -8  -1   5        0.76       -0.87      1.10 o 
  -7  -1   5        0.38       -0.71      0.76 o 
  -6  -1   5       48.57       45.53      2.19 o 
  -5  -1   5      640.42      650.18     12.96 o 
  -4  -1   5       30.00       33.55      1.23 o 
  -3  -1   5        6.08        4.95      0.51 o 
  -2  -1   5     8570.80     8862.64    104.85 o 
  -1  -1   5       25.77       23.85      0.99 o 
   0  -1   5     1155.43     1162.75     17.18 o 
   1  -1   5        5.62        5.26      0.62 o 
   2  -1   5       66.48       60.43      2.22 o 
   3  -1   5        1.76        1.75      0.96 o 
   4  -1   5       81.48       99.46      4.61 o 
   5  -1   5       54.70       62.52      3.78 o 
   6  -1   5        0.10       -0.85      1.02 o 
   7  -1   5       35.17       44.68      3.61 o 
   8  -1   5        7.22        7.31      1.97 o 
   9  -1   5       13.70       16.08      2.82 o 
  10  -1   5        2.25        0.23      1.55 o 
  11  -1   5        3.18        3.75      1.89 o 
  12  -1   5       12.57       16.20      3.02 o 
 -12   0   5        5.57       11.14      2.93 o 
 -11   0   5        4.31        2.65      2.09 o 
 -10   0   5       11.06       11.91      2.51 o 
  -9   0   5       27.11       31.66      3.47 o 
  -8   0   5       73.81       67.27      4.29 o 
  -7   0   5      152.53      143.58      6.33 o 
  -6   0   5      422.00      433.20      9.25 o 
  -5   0   5       84.23       83.75      3.81 o 
  -4   0   5      184.01      188.30      4.58 o 
  -3   0   5      176.62      183.50      2.94 o 
  -2   0   5        8.20        5.02      0.88 o 
  -1   0   5      249.05      252.27      4.49 o 
   0   0   5      577.34      580.42      8.97 o 
   1   0   5       16.74       14.32      0.85 o 
   2   0   5       38.98       32.83      1.16 o 
   3   0   5       34.47       34.98      1.82 o 
   4   0   5     2450.05     2701.54     47.93 o 
   5   0   5        0.00        0.39      0.85 o 
   6   0   5        3.87        3.19      0.71 o 
   7   0   5        8.79        9.99      1.95 o 
   8   0   5       15.76       12.56      2.29 o 
   9   0   5       28.22       21.67      2.93 o 
  10   0   5        5.58        5.61      1.97 o 
  11   0   5       23.63       24.30      3.36 o 
  12   0   5        1.60        0.39      1.78 o 
  13   0   5       17.26       21.95      3.87 o 
 -12   1   5        0.03        3.10      2.26 o 
 -11   1   5       78.62       78.52      5.42 o 
 -10   1   5        4.60        7.79      2.23 o 
  -9   1   5        1.81        2.26      1.72 o 
  -8   1   5       82.39       69.11      4.41 o 
  -7   1   5      131.12      138.64      6.19 o 
  -6   1   5        4.00        2.48      1.21 o 
  -5   1   5       95.69       94.04      2.87 o 
  -4   1   5        0.09        0.25      0.51 o 
  -3   1   5        0.18       -0.13      0.28 o 
  -2   1   5       14.94       15.49      1.09 o 
  -1   1   5       60.85       56.65      1.47 o 
   0   1   5     1348.93     1378.25     19.96 o 
   1   1   5        8.58        9.06      0.60 o 
   2   1   5      852.12      887.24     13.24 o 
   3   1   5        3.03        0.82      0.60 o 
   4   1   5     2091.32     2158.43     38.56 o 
   5   1   5        4.79        3.71      0.77 o 
   6   1   5      309.39      341.00     11.17 o 
   7   1   5      168.97      172.08      7.07 o 
   8   1   5      100.71       90.09      5.00 o 
   9   1   5        1.24        0.87      1.44 o 
  10   1   5        0.00        1.58      1.52 o 
  11   1   5        0.87        0.11      1.52 o 
  12   1   5        6.40       10.13      2.62 o 
  13   1   5       10.39       13.12      3.30 o 
 -12   2   5        3.94        6.38      2.68 o 
 -11   2   5        0.57        1.16      1.86 o 
 -10   2   5       12.44       10.02      2.40 o 
  -9   2   5       43.40       39.01      3.53 o 
  -8   2   5        1.29        0.54      1.38 o 
  -7   2   5       16.35       15.69      2.31 o 
  -6   2   5       15.41       23.84      2.43 o 
  -5   2   5       70.99       73.81      3.95 o 
  -4   2   5      220.26      219.64      7.59 o 
  -3   2   5       24.65       28.75      1.11 o 
  -2   2   5      506.48      484.01     10.96 o 
  -1   2   5       18.56       18.72      0.78 o 
   0   2   5      302.44      276.09      4.61 o 
   1   2   5       12.14       11.95      0.76 o 
   2   2   5       12.05       11.08      0.91 o 
   3   2   5        0.02       -0.45      0.45 o 
   4   2   5     3943.70     4206.51     73.27 o 
   5   2   5       36.62       33.94      2.95 o 
   6   2   5      211.78      195.83      7.49 o 
   7   2   5       45.84       45.68      3.33 o 
   8   2   5        5.71        9.76      2.06 o 
   9   2   5        2.08        1.33      1.47 o 
  10   2   5        0.91        0.71      1.52 o 
  11   2   5        0.06       -0.73      1.41 o 
  12   2   5       13.20       16.51      3.27 o 
  13   2   5       13.71        9.14      3.13 o 
 -12   3   5        0.44        3.72      2.34 o 
 -11   3   5       24.46       20.51      3.30 o 
 -10   3   5        9.32        8.72      2.37 o 
  -9   3   5        2.26        2.79      1.64 o 
  -8   3   5        0.47       -1.02      1.02 o 
  -7   3   5        0.45        0.54      1.07 o 
  -6   3   5       10.91        8.52      1.78 o 
  -5   3   5        4.47        4.88      1.35 o 
  -4   3   5      650.45      671.19     18.73 o 
  -3   3   5       96.21       96.45      4.21 o 
  -2   3   5      104.71      114.13      4.44 o 
  -1   3   5      259.61      283.07      5.56 o 
   0   3   5     4214.59     4462.15     62.74 o 
   1   3   5      263.19      290.60      4.82 o 
   2   3   5      569.00      554.88      8.52 o 
   3   3   5        0.30        0.73      0.61 o 
   4   3   5        9.00       13.55      2.34 o 
   5   3   5       23.29       26.48      1.62 o 
   6   3   5      128.56      137.10      4.68 o 
   7   3   5       16.65       14.29      1.55 o 
   8   3   5      514.59      435.61     14.12 o 
   9   3   5       10.42       10.02      2.45 o 
  10   3   5       86.29       80.85      5.28 o 
  11   3   5       17.88       21.90      3.39 o 
  12   3   5        1.14        1.24      2.23 o 
  13   3   5       16.59       19.33      3.89 o 
 -12   4   5        0.33        1.44      2.17 o 
 -11   4   5        0.91       -0.45      1.86 o 
 -10   4   5       22.54       18.85      3.13 o 
  -9   4   5        2.84        0.54      1.41 o 
  -8   4   5        2.13        3.30      1.66 o 
  -7   4   5      179.63      166.52      7.21 o 
  -6   4   5       54.13       47.77      3.47 o 
  -5   4   5       86.63       92.15      4.66 o 
  -4   4   5      264.15      278.14      9.30 o 
  -3   4   5       37.47       35.46      2.60 o 
  -2   4   5     1051.27     1004.61     26.27 o 
  -1   4   5        2.00        4.46      0.46 o 
   0   4   5     2115.76     2284.10     32.62 o 
   1   4   5       11.86        8.10      0.60 o 
   2   4   5       20.68       21.16      0.85 o 
   3   4   5       28.67       27.02      1.48 o 
   4   4   5       19.70       15.95      1.24 o 
   5   4   5       11.60       10.19      1.17 o 
   6   4   5      363.25      346.70      8.24 o 
   7   4   5       32.09       31.19      2.07 o 
   8   4   5      447.23      474.25     10.81 o 
   9   4   5       50.21       41.55      3.78 o 
  10   4   5       46.27       48.55      4.29 o 
  11   4   5        6.50        6.88      2.54 o 
  12   4   5       19.67       16.53      3.27 o 
  13   4   5        0.06        3.92      2.60 o 
 -11   5   5        0.00        4.74      2.29 o 
 -10   5   5       18.91       24.27      3.56 o 
  -9   5   5        2.30        2.82      1.69 o 
  -8   5   5        4.94        5.47      1.83 o 
  -7   5   5        0.14        1.64      1.41 o 
  -6   5   5       90.32      109.88      5.62 o 
  -5   5   5       78.60       84.37      4.58 o 
  -4   5   5        9.12        4.32      1.47 o 
  -3   5   5      158.06      176.23      6.65 o 
  -2   5   5      288.55      287.27      9.11 o 
  -1   5   5      621.17      642.61     15.23 o 
   0   5   5        9.69       21.40      1.06 o 
   1   5   5       73.84       65.05      1.71 o 
   2   5   5       75.84       78.85      1.89 o 
   3   5   5       31.43       35.50      1.09 o 
   4   5   5       75.12       67.80      3.83 o 
   5   5   5        0.11        0.04      0.60 o 
   6   5   5      671.83      637.77     13.03 o 
   7   5   5        0.02        0.83      1.03 o 
   8   5   5     2267.71     2206.01     64.51 o 
   9   5   5        6.72        8.55      2.31 o 
  10   5   5       16.65       32.67      3.87 o 
  11   5   5       87.53       90.79      6.04 o 
  12   5   5       16.42       13.74      3.24 o 
  13   5   5        7.66       10.81      3.33 o 
 -11   6   5       16.25       22.29      3.70 o 
 -10   6   5        0.50        1.83      1.86 o 
  -9   6   5       21.32       16.14      3.05 o 
  -8   6   5       11.58        6.60      2.12 o 
  -7   6   5       23.47       22.46      3.08 o 
  -6   6   5        3.68        0.71      1.64 o 
  -5   6   5       45.59       40.90      3.42 o 
  -4   6   5      530.88      546.94     16.41 o 
  -3   6   5        1.67        3.58      1.35 o 
  -2   6   5     1297.04     1238.37     32.29 o 
  -1   6   5        2.05        2.62      1.02 o 
   0   6   5       13.74       14.11      0.98 o 
   1   6   5      102.53      101.34      2.39 o 
   2   6   5       15.63       16.54      0.92 o 
   3   6   5        0.97        1.44      0.76 o 
   4   6   5      374.52      380.90      8.32 o 
   5   6   5       47.46       46.70      2.27 o 
   6   6   5      304.74      304.52      7.32 o 
   7   6   5       25.33       26.80      2.08 o 
   8   6   5     2358.31     2432.29     44.30 o 
   9   6   5        0.41        1.29      1.23 o 
  10   6   5      122.12      126.25      6.86 o 
  11   6   5        0.97       -0.31      2.09 o 
  12   6   5        5.68        8.92      2.99 o 
 -10   7   5        0.40        1.95      2.00 o 
  -9   7   5        3.81       -0.03      1.78 o 
  -8   7   5        0.17        0.14      1.47 o 
  -7   7   5       60.38       58.58      4.57 o 
  -6   7   5      155.66      146.28      7.10 o 
  -5   7   5       52.92       54.66      4.09 o 
  -4   7   5      131.35      150.48      6.64 o 
  -3   7   5      245.36      226.91      8.41 o 
  -2   7   5       28.98       34.49      2.79 o 
  -1   7   5        0.15        1.89      1.18 o 
   0   7   5      199.26      215.96      5.01 o 
   1   7   5       28.88       30.26      2.00 o 
   2   7   5      179.39      185.94      6.39 o 
   3   7   5       14.95       15.52      1.38 o 
   4   7   5      883.67      838.28     16.39 o 
   5   7   5       14.07       14.65      1.53 o 
   6   7   5       26.99       30.54      2.18 o 
   7   7   5        2.55        1.15      4.15 o 
   8   7   5       94.15       93.39      3.78 o 
   9   7   5       48.44       48.52      4.32 o 
  10   7   5       16.69       21.44      3.39 o 
  11   7   5        2.63       -0.20      1.92 o 
  12   7   5       13.98       13.37      3.36 o 
 -10   8   5        0.15        2.76      2.29 o 
  -9   8   5        0.05        2.51      2.06 o 
  -8   8   5       66.80       43.82      4.49 o 
  -7   8   5        6.69       10.18      2.65 o 
  -6   8   5       16.74       11.06      2.51 o 
  -5   8   5       22.74       18.31      2.88 o 
  -4   8   5      294.45      285.91     10.62 o 
  -3   8   5        0.32       -0.31      1.13 o 
  -2   8   5       47.82       41.47      3.25 o 
  -1   8   5      288.78      304.49     10.06 o 
   0   8   5        5.41        5.42      1.38 o 
   1   8   5       50.07       41.90      1.96 o 
   2   8   5      138.43      139.43      3.26 o 
   3   8   5      341.46      342.46      7.95 o 
   4   8   5      421.82      413.84      9.27 o 
   5   8   5        8.37        6.19      1.27 o 
   6   8   5       89.86       82.64      4.34 o 
   7   8   5        6.03        3.17      1.16 o 
   8   8   5        5.19        5.50      2.03 o 
   9   8   5        0.10       -1.44      1.44 o 
  10   8   5       36.17       42.47      4.35 o 
  11   8   5        0.01       -0.11      1.64 o 
  12   8   5        1.05        4.99      2.37 o 
  -9   9   5        0.86        2.99      2.26 o 
  -8   9   5       82.59       77.34      5.96 o 
  -7   9   5        0.86       -0.11      2.00 o 
  -6   9   5       70.14       57.77      4.83 o 
  -5   9   5       88.60       82.35      5.42 o 
  -4   9   5       21.54       21.47      3.13 o 
  -3   9   5       52.92       46.55      3.92 o 
  -2   9   5      167.60      180.29      7.52 o 
  -1   9   5       14.90       13.69      2.20 o 
   0   9   5       34.55       39.43      3.10 o 
   1   9   5        0.00        1.55      1.24 o 
   2   9   5      171.17      166.54      4.95 o 
   3   9   5      162.38      148.52      4.66 o 
   4   9   5        0.35        0.61      0.93 o 
   5   9   5        6.23        6.21      1.34 o 
   6   9   5       79.09       72.94      6.52 o 
   7   9   5        0.04       -1.13      1.13 o 
   8   9   5       34.92       30.96      3.81 o 
   9   9   5        0.00        1.35      1.78 o 
  10   9   5        8.85        8.92      2.62 o 
  11   9   5        4.41        8.21      2.62 o 
  -8  10   5        6.51       10.66      3.19 o 
  -7  10   5        1.33        4.20      2.45 o 
  -6  10   5       12.38       18.23      3.39 o 
  -5  10   5       44.14       48.91      4.49 o 
  -4  10   5        3.25        4.32      2.06 o 
  -3  10   5      173.85      181.42      8.14 o 
  -2  10   5      117.44      114.77      5.93 o 
  -1  10   5      358.89      378.09     12.59 o 
   0  10   5      263.61      281.53      9.91 o 
   1  10   5       15.93       14.05      2.09 o 
   2  10   5       49.26       54.21      4.16 o 
   3  10   5       26.29       26.07      2.09 o 
   4  10   5        6.93       12.82      1.68 o 
   5  10   5        0.11       -0.86      0.86 o 
   6  10   5        0.19        1.50      1.61 o 
   7  10   5        1.69       -0.45      1.44 o 
   8  10   5       18.47       25.87      3.78 o 
   9  10   5        0.13       -1.35      1.35 o 
  10  10   5       29.58       46.03      5.11 o 
  11  10   5        0.91        2.96      2.20 o 
  -7  11   5        0.03        1.35      2.43 o 
  -6  11   5        5.13        7.19      2.79 o 
  -5  11   5       40.30       39.91      4.49 o 
  -4  11   5       13.43       20.88      3.53 o 
  -3  11   5       30.89       31.64      3.81 o 
  -2  11   5      233.73      244.88      9.79 o 
  -1  11   5        0.06       -0.39      1.58 o 
   0  11   5       46.36       44.88      3.70 o 
   1  11   5       63.86       60.90      4.04 o 
   2  11   5       25.22       22.21      3.27 o 
   3  11   5        0.00       -0.04      1.05 o 
   4  11   5        9.93       10.38      4.68 o 
   5  11   5        4.21        2.89      1.24 o 
   6  11   5        0.71        1.21      1.61 o 
   7  11   5        0.00       -1.21      1.47 o 
   8  11   5        3.34       -0.23      1.55 o 
   9  11   5        0.38        3.30      2.00 o 
  10  11   5        0.60        0.00      1.86 o 
  -6  12   5        4.88        1.92      2.60 o 
  -5  12   5       22.32       24.32      3.98 o 
  -4  12   5       20.79       25.73      4.04 o 
  -3  12   5        5.89        4.63      2.23 o 
  -2  12   5       32.56       30.79      3.61 o 
  -1  12   5        3.72        4.06      2.00 o 
   0  12   5        6.38        5.61      1.97 o 
   2  12   5      157.88      158.02      7.89 o 
   3  12   5        2.14        1.89      1.75 o 
   4  12   5       22.72       19.61      2.11 o 
   5  12   5        2.36        3.50      1.69 o 
   6  12   5       11.05       10.02      2.54 o 
   7  12   5       12.24       14.93      3.24 o 
   8  12   5       18.07       19.16      3.67 o 
   9  12   5        1.54        0.71      2.12 o 
  -5  13   5        0.20        0.59      2.29 o 
  -4  13   5        7.82       10.27      3.10 o 
  -3  13   5        0.06        2.12      2.00 o 
  -2  13   5        1.57       -1.50      1.50 o 
  -1  13   5        0.36       -0.71      1.50 o 
   2  13   5        3.76        3.02      2.31 o 
   3  13   5        3.98        1.97      2.20 o 
   5  13   5        2.87        0.87      1.78 o 
   6  13   5       15.07       20.34      3.47 o 
   7  13   5        3.23        3.22      1.97 o 
   8  13   5        1.24       -0.71      2.00 o 
  -3  14   5        2.43       -0.20      1.89 o 
  -2  14   5        1.93        4.71      2.26 o 
  -1  14   5        0.46       -0.96      1.83 o 
   2  14   5       16.98       21.05      3.70 o 
   7  14   5        0.30        4.32      2.34 o 
  -5 -12   6        0.37       -0.53      1.37 o 
  -4 -12   6        0.57        4.23      2.93 o 
  -3 -12   6        0.27        0.73      2.29 o 
  -2 -12   6        0.84        0.14      2.09 o 
  -1 -12   6        0.27       -1.69      1.69 o 
   0 -12   6        2.25        1.86      2.29 o 
   1 -12   6        0.01        0.71      2.23 o 
   2 -12   6        0.63        0.08      2.40 o 
  -7 -11   6        0.94        0.92      1.46 o 
  -6 -11   6        0.15        1.02      1.96 o 
  -5 -11   6        2.49        2.77      1.49 o 
  -4 -11   6       32.76       38.35      3.31 o 
  -3 -11   6        1.21       -1.02      1.92 o 
  -2 -11   6       10.82        4.37      2.37 o 
  -1 -11   6        0.02       -1.27      1.61 o 
   0 -11   6       11.36        6.55      2.54 o 
   1 -11   6       11.31        7.03      2.79 o 
   2 -11   6        0.87        3.16      2.14 o 
   3 -11   6        3.24        1.95      2.37 o 
   4 -11   6       13.75       15.63      3.53 o 
   5 -11   6        1.85        0.51      2.14 o 
  -8 -10   6        0.08       -1.90      1.90 o 
  -7 -10   6        0.18        0.26      1.18 o 
  -6 -10   6       16.61       20.10      2.55 o 
  -5 -10   6        0.02        1.98      1.52 o 
  -4 -10   6        5.14        7.80      1.75 o 
  -3 -10   6       14.51       24.12      3.81 o 
  -2 -10   6        2.99        2.34      2.00 o 
  -1 -10   6        0.01       -0.34      1.64 o 
   0 -10   6        0.13        1.58      1.72 o 
   1 -10   6       66.48       55.67      4.94 o 
   2 -10   6       13.48       14.81      3.22 o 
   3 -10   6        1.83        1.35      2.09 o 
   4 -10   6        0.08       -0.03      2.17 o 
   5 -10   6        2.36       -1.89      2.03 o 
   6 -10   6       29.58       28.78      4.43 o 
  -9  -9   6        8.62        8.64      2.08 o 
  -8  -9   6        1.70        2.19      1.35 o 
  -7  -9   6        0.00       -0.33      3.65 o 
  -6  -9   6       26.52       28.18      2.22 o 
  -5  -9   6        0.86        0.05      0.88 o 
  -4  -9   6        4.03        5.08      1.37 o 
  -3  -9   6        5.04        9.44      1.72 o 
  -2  -9   6       12.93       10.38      2.57 o 
  -1  -9   6       19.85       19.55      3.41 o 
   0  -9   6      496.45      439.11     15.69 o 
   1  -9   6       51.36       51.06      4.63 o 
   2  -9   6      179.67      170.36      8.62 o 
   3  -9   6        0.01        2.03      2.00 o 
   4  -9   6        4.34        1.04      2.12 o 
   5  -9   6       46.62       42.56      4.74 o 
   6  -9   6        1.35       -2.23      2.23 o 
   7  -9   6       10.39       11.09      2.01 o 
 -10  -8   6       71.12       82.71      4.47 o 
  -9  -8   6        0.32        0.11      1.44 o 
  -8  -8   6        6.46        7.51      2.38 o 
  -7  -8   6        2.99        2.30      2.30 o 
  -6  -8   6      157.90      165.10      4.74 o 
  -5  -8   6        2.86        4.13      1.15 o 
  -4  -8   6       58.01       63.20      2.72 o 
  -3  -8   6       12.21       16.54      1.99 o 
  -2  -8   6      128.94      125.07      6.87 o 
  -1  -8   6       83.25       79.50      5.45 o 
   0  -8   6       96.66       85.95      5.59 o 
   1  -8   6       96.76       97.87      5.99 o 
   2  -8   6      171.52      177.71      8.51 o 
   3  -8   6        5.92        8.92      2.51 o 
   4  -8   6       14.38        7.96      2.57 o 
   5  -8   6        8.06        6.07      2.76 o 
   6  -8   6       22.51       18.51      3.64 o 
   7  -8   6        7.93        7.03      3.02 o 
   8  -8   6        0.27        2.49      2.95 o 
 -10  -7   6       13.33       18.36      2.49 o 
  -9  -7   6       16.19       21.01      3.00 o 
  -8  -7   6        0.76        3.89      1.57 o 
  -7  -7   6        0.78        0.37      1.17 o 
  -6  -7   6      176.49      169.41      5.89 o 
  -5  -7   6        1.10       -0.45      1.76 o 
  -4  -7   6       85.04       84.07      3.03 o 
  -3  -7   6        2.74        3.98      1.21 o 
  -2  -7   6      424.80      427.23     14.84 o 
  -1  -7   6      123.49      118.63      6.44 o 
   0  -7   6        0.00        1.21      1.44 o 
   1  -7   6        7.70        3.58      1.66 o 
   2  -7   6       83.91       84.30      5.37 o 
   3  -7   6       44.42       42.99      4.01 o 
   4  -7   6       37.91       47.22      4.35 o 
   5  -7   6       74.38       73.10      5.48 o 
   6  -7   6        9.34        7.70      2.65 o 
   7  -7   6        3.94       10.47      3.16 o 
   8  -7   6       29.11       24.69      2.57 o 
   9  -7   6        2.69        5.25      2.68 o 
 -11  -6   6       15.98       20.63      3.50 o 
 -10  -6   6       11.36       13.81      2.18 o 
  -9  -6   6        2.85        2.81      1.55 o 
  -8  -6   6       40.23       36.12      2.75 o 
  -7  -6   6       80.88       77.53      5.48 o 
  -6  -6   6       99.58       93.32      4.03 o 
  -5  -6   6        4.50        3.26      0.91 o 
  -4  -6   6        3.02        6.50      1.11 o 
  -3  -6   6       53.86       56.09      2.39 o 
  -2  -6   6       48.84       38.64      2.55 o 
  -1  -6   6        5.58        4.06      1.52 o 
   0  -6   6      143.79      131.12      6.33 o 
   1  -6   6        0.12        0.06      1.16 o 
   2  -6   6       13.91        8.89      2.17 o 
   3  -6   6        4.05        4.06      1.92 o 
   4  -6   6      130.59      126.66      6.64 o 
   5  -6   6      413.53      428.81     14.97 o 
   6  -6   6      320.79      338.03     12.86 o 
   7  -6   6        0.01       -0.17      1.86 o 
   8  -6   6      111.07       98.70      4.33 o 
   9  -6   6        1.27        2.40      2.26 o 
  10  -6   6        3.11        3.84      2.74 o 
 -11  -5   6        0.35       -0.93      1.69 o 
 -10  -5   6       50.75       64.95      5.08 o 
  -9  -5   6        3.73        2.17      1.47 o 
  -8  -5   6      213.25      199.21      6.31 o 
  -7  -5   6        0.07       -1.42      1.42 o 
  -6  -5   6        6.51        9.99      1.70 o 
  -5  -5   6      108.68      112.10      4.35 o 
  -4  -5   6      309.57      298.85      6.13 o 
  -3  -5   6       12.48       12.31      1.18 o 
  -2  -5   6       19.17       19.90      1.94 o 
  -1  -5   6        9.47       10.75      1.42 o 
   0  -5   6        1.40        2.29      1.27 o 
   1  -5   6        0.79        1.89      1.30 o 
   2  -5   6        0.99       -0.51      1.16 o 
   3  -5   6       55.61       55.31      4.04 o 
   4  -5   6     1404.91     1404.34     38.40 o 
   5  -5   6        1.41        1.50      1.75 o 
   6  -5   6      137.69      149.84      7.60 o 
   7  -5   6        0.00       -0.71      1.92 o 
   8  -5   6       30.48       31.86      4.06 o 
   9  -5   6        4.32        1.61      2.31 o 
  10  -5   6       18.86       20.71      3.72 o 
 -12  -4   6        1.35        2.76      2.31 o 
 -11  -4   6        0.54        1.86      2.20 o 
 -10  -4   6       21.57       23.05      3.50 o 
  -9  -4   6       74.80       80.41      3.86 o 
  -8  -4   6      345.82      351.23      9.01 o 
  -7  -4   6        0.75        1.51      1.24 o 
  -6  -4   6     1249.33     1206.94     23.57 o 
  -5  -4   6      227.35      226.72      6.31 o 
  -4  -4   6        0.16       -0.35      0.53 o 
  -3  -4   6        2.82        3.27      0.73 o 
  -2  -4   6      365.73      388.69      7.05 o 
  -1  -4   6        1.32       -0.16      0.66 o 
   0  -4   6        3.68        5.71      2.55 o 
   1  -4   6        4.96        4.74      1.47 o 
   2  -4   6       28.09       30.45      2.88 o 
   3  -4   6      286.01      299.60     10.63 o 
   4  -4   6      450.68      493.38     15.82 o 
   5  -4   6      374.06      375.89     13.05 o 
   6  -4   6      115.88      123.73      6.53 o 
   7  -4   6        7.69        7.04      1.45 o 
   8  -4   6       30.29       38.21      4.29 o 
   9  -4   6        9.08        8.15      2.71 o 
  10  -4   6       20.46       18.34      3.33 o 
  11  -4   6        4.64        4.32      2.65 o 
 -12  -3   6        0.90        3.13      2.54 o 
 -11  -3   6        2.49        2.51      2.06 o 
 -10  -3   6        1.29        3.92      2.00 o 
  -9  -3   6       21.35       23.56      3.25 o 
  -8  -3   6      631.55      626.32     13.67 o 
  -7  -3   6      221.97      215.64      8.01 o 
  -6  -3   6       12.01       17.11      1.78 o 
  -5  -3   6      292.91      292.85      7.30 o 
  -4  -3   6      168.42      172.77      3.92 o 
  -3  -3   6        1.71        0.49      0.54 o 
  -2  -3   6     1236.77     1181.48     22.32 o 
  -1  -3   6       29.34       28.64      1.80 o 
   0  -3   6      596.49      612.40     12.46 o 
   1  -3   6       27.50       23.94      2.31 o 
   2  -3   6      377.61      408.51     12.92 o 
   3  -3   6        0.05        1.33      1.10 o 
   4  -3   6       14.00       14.48      2.29 o 
   5  -3   6        0.04       -1.13      1.21 o 
   6  -3   6       63.32       59.55      4.38 o 
   7  -3   6        9.05        7.84      2.29 o 
   8  -3   6       61.90       53.02      4.43 o 
   9  -3   6       60.26       56.07      4.71 o 
  10  -3   6        0.80        1.72      2.00 o 
  11  -3   6        2.46        1.92      2.34 o 
 -12  -2   6       21.15       19.78      3.61 o 
 -11  -2   6        2.77        3.58      2.14 o 
 -10  -2   6       45.02       45.64      4.12 o 
  -9  -2   6        0.37        3.39      1.72 o 
  -8  -2   6       54.48       62.93      4.38 o 
  -7  -2   6      168.59      162.99      5.02 o 
  -6  -2   6      237.97      227.73      6.05 o 
  -5  -2   6        1.70        3.02      0.97 o 
  -4  -2   6       78.98       85.40      2.43 o 
  -3  -2   6       34.27       38.34      1.46 o 
  -2  -2   6      323.78      296.86      5.30 o 
  -1  -2   6       56.79       54.84      1.74 o 
   0  -2   6      203.75      255.04      4.80 o 
   1  -2   6      134.90      143.72      3.23 o 
   2  -2   6      126.96      134.13      5.60 o 
   3  -2   6      225.02      222.05      8.13 o 
   4  -2   6       20.80       25.79      2.68 o 
   5  -2   6        5.11        9.00      1.92 o 
   6  -2   6       10.07       12.75      2.31 o 
   7  -2   6        1.53       -1.30      1.30 o 
   8  -2   6        0.01       -1.02      1.58 o 
   9  -2   6        7.98        5.81      2.20 o 
  10  -2   6       59.08       56.85      4.88 o 
  11  -2   6        0.00        4.54      2.37 o 
  12  -2   6        2.08        0.62      2.12 o 
 -12  -1   6       41.27       45.16      4.60 o 
 -11  -1   6        2.28        1.13      1.89 o 
 -10  -1   6      211.37      199.76      8.91 o 
  -9  -1   6       20.41       18.88      2.93 o 
  -8  -1   6       39.24       45.44      3.78 o 
  -7  -1   6        0.00       -1.13      1.13 o 
  -6  -1   6       22.52       22.13      1.75 o 
  -5  -1   6        9.29       11.90      2.12 o 
  -4  -1   6      888.96      866.11     11.28 o 
  -3  -1   6      163.37      174.67      2.99 o 
  -2  -1   6      633.64      614.89      9.69 o 
  -1  -1   6       33.99       32.39      1.26 o 
   0  -1   6     2225.00     2377.30     37.12 o 
   1  -1   6        2.27        3.64      0.58 o 
   2  -1   6       26.90       32.24      1.74 o 
   3  -1   6        3.26        1.47      0.74 o 
   4  -1   6       35.49       34.64      2.79 o 
   5  -1   6        0.82        0.20      1.04 o 
   6  -1   6      178.04      187.29      7.72 o 
   7  -1   6       17.67       12.25      2.34 o 
   8  -1   6        0.16       -1.13      1.27 o 
   9  -1   6       17.27       11.51      2.60 o 
  10  -1   6        3.27        0.51      1.75 o 
  11  -1   6       14.07        7.08      2.48 o 
  12  -1   6        0.03        2.88      2.23 o 
 -11   0   6       10.20       12.87      2.88 o 
 -10   0   6       15.48       19.16      3.08 o 
  -9   0   6        0.75        0.62      1.58 o 
  -8   0   6       46.67       55.89      4.06 o 
  -7   0   6        4.22        6.57      1.86 o 
  -6   0   6       17.38       19.39      2.37 o 
  -5   0   6       42.01       44.71      2.11 o 
  -4   0   6     1414.12     1416.45     17.69 o 
  -3   0   6       21.34       18.38      1.47 o 
  -2   0   6       46.23       54.99      1.62 o 
  -1   0   6      172.69      183.25      3.52 o 
   0   0   6       37.61       36.13      1.29 o 
   1   0   6       27.11       27.22      1.14 o 
   2   0   6       32.63       38.81      2.62 o 
   3   0   6       15.53       14.81      1.31 o 
   4   0   6      391.88      394.92      8.75 o 
   5   0   6        9.08        8.92      1.72 o 
   6   0   6        0.34       -0.85      0.85 o 
   7   0   6        1.77        1.95      1.35 o 
   8   0   6       22.03       24.72      3.19 o 
   9   0   6        1.99        1.38      1.58 o 
  10   0   6       67.45       75.13      5.25 o 
  11   0   6        4.00        5.42      2.26 o 
  12   0   6        1.54        5.56      2.54 o 
 -12   1   6        0.17        3.10      2.40 o 
 -11   1   6        8.54       11.60      3.05 o 
 -10   1   6        0.08        1.75      1.75 o 
  -9   1   6       58.66       67.78      4.71 o 
  -8   1   6       30.33       30.62      3.36 o 
  -7   1   6      189.73      191.04      7.92 o 
  -6   1   6       29.81       33.78      2.94 o 
  -5   1   6      100.20      103.37      4.97 o 
  -4   1   6     1721.34     1765.55     24.88 o 
  -3   1   6        0.06        0.05      0.38 o 
  -2   1   6      509.54      510.45      8.11 o 
  -1   1   6        8.79        8.50      0.66 o 
   0   1   6      396.97      388.75      6.38 o 
   1   1   6       18.49       20.20      1.51 o 
   2   1   6       52.77       68.76      1.81 o 
   3   1   6       21.88       19.98      1.40 o 
   4   1   6      152.38      177.47      9.79 o 
   5   1   6        0.76        0.44      0.71 o 
   6   1   6        5.87        3.55      1.30 o 
   7   1   6       26.06       37.53      3.19 o 
   8   1   6        3.44        6.57      1.86 o 
   9   1   6       11.03        9.31      2.26 o 
  10   1   6        7.48        5.53      2.00 o 
  11   1   6        6.67        7.17      2.54 o 
  12   1   6        0.21        0.20      1.92 o 
 -12   2   6        2.27        2.60      2.20 o 
 -11   2   6        7.37       12.13      3.10 o 
 -10   2   6        6.36        5.67      2.45 o 
  -9   2   6       15.96       16.79      2.79 o 
  -8   2   6       37.07       47.78      3.84 o 
  -7   2   6        3.08        0.93      1.33 o 
  -6   2   6        9.37       12.16      2.09 o 
  -5   2   6      150.74      131.22      5.71 o 
  -4   2   6       34.99       42.57      3.02 o 
  -3   2   6       83.01       81.67      2.27 o 
  -2   2   6      308.97      294.85      5.04 o 
  -1   2   6       11.63       12.31      1.20 o 
   0   2   6      118.53      109.75      2.36 o 
   1   2   6        2.08        2.51      0.47 o 
   2   2   6     2163.08     2285.36     32.74 o 
   3   2   6        5.66        4.55      1.00 o 
   4   2   6       83.85       87.22      3.00 o 
   5   2   6       16.99       16.53      1.46 o 
   6   2   6       34.28       41.60      2.99 o 
   7   2   6       54.91       56.52      3.81 o 
   8   2   6        0.37        0.93      1.41 o 
   9   2   6        0.95        0.96      1.33 o 
  10   2   6        0.24        2.60      1.72 o 
  11   2   6       19.28       21.25      3.44 o 
  12   2   6       11.95       11.99      2.93 o 
  13   2   6       12.43       11.23      3.22 o 
 -12   3   6        0.01        0.25      2.03 o 
 -11   3   6        2.81        3.95      2.12 o 
 -10   3   6        1.31        1.47      1.78 o 
  -9   3   6       25.02       22.60      3.22 o 
  -8   3   6       14.04       14.25      2.57 o 
  -7   3   6       19.05       13.23      2.29 o 
  -6   3   6       19.38       25.79      2.82 o 
  -5   3   6        0.03       -0.20      1.07 o 
  -4   3   6      189.86      200.25      7.39 o 
  -3   3   6       24.98       24.36      2.15 o 
  -2   3   6       37.88       36.15      1.93 o 
  -1   3   6       19.34       20.80      0.88 o 
   0   3   6      541.31      540.13      8.47 o 
   1   3   6        1.46        3.57      0.50 o 
   2   3   6      319.33      360.75      6.57 o 
   3   3   6       18.34       15.80      1.32 o 
   4   3   6      511.97      539.40     11.02 o 
   5   3   6       51.49       53.12      2.36 o 
   6   3   6       29.72       32.57      1.96 o 
   7   3   6       13.34       16.40      2.30 o 
   8   3   6       75.23       74.61      4.57 o 
   9   3   6        4.80        4.09      1.81 o 
  10   3   6        0.06       -0.51      1.50 o 
  11   3   6        2.06        0.62      1.69 o 
  12   3   6        2.90        0.34      2.12 o 
  13   3   6        2.03        4.71      2.71 o 
 -11   4   6        3.23        7.62      2.54 o 
 -10   4   6        4.89       10.49      2.74 o 
  -9   4   6        0.19        0.71      1.44 o 
  -8   4   6       16.28       18.85      2.85 o 
  -7   4   6        0.83        1.02      1.47 o 
  -6   4   6      101.55       87.89      4.92 o 
  -5   4   6        2.97        0.79      1.16 o 
  -4   4   6       19.31       20.69      2.29 o 
  -3   4   6       57.16       63.17      3.47 o 
  -2   4   6      144.77      140.80      5.40 o 
  -1   4   6      206.77      216.41      3.89 o 
   0   4   6       53.21       40.13      1.28 o 
   1   4   6       74.94       87.42      2.05 o 
   2   4   6     5030.59     5665.40     82.77 o 
   3   4   6       16.57       21.20      1.42 o 
   4   4   6      184.11      203.89      5.16 o 
   5   4   6        0.49        0.53      0.69 o 
   6   4   6      456.84      471.56     10.28 o 
   7   4   6        6.82        7.35      1.31 o 
   8   4   6      142.65      157.89      5.12 o 
   9   4   6       27.67       22.77      3.02 o 
  10   4   6        0.54       -0.79      1.41 o 
  11   4   6       48.48       43.44      4.40 o 
  12   4   6        0.01        1.18      2.14 o 
 -11   5   6        2.82        5.33      2.60 o 
 -10   5   6        1.71        1.52      1.97 o 
  -9   5   6        0.96        0.28      1.58 o 
  -8   5   6        7.98        6.55      2.06 o 
  -7   5   6        0.11        0.37      1.50 o 
  -6   5   6      119.64      144.28      6.73 o 
  -5   5   6        0.00       -1.04      1.04 o 
  -4   5   6       78.33       83.69      4.43 o 
  -3   5   6       56.77       64.27      3.70 o 
  -2   5   6      621.36      659.64     18.31 o 
  -1   5   6       99.49      110.12      4.49 o 
   0   5   6       86.99       97.97      2.26 o 
   1   5   6       87.44       66.10      2.58 o 
   2   5   6       26.78       33.24      1.21 o 
   3   5   6       46.09       46.45      2.70 o 
   4   5   6        3.26        2.31      0.74 o 
   5   5   6        0.83        0.39      0.66 o 
   6   5   6      469.45      451.33     10.01 o 
   7   5   6        0.22       -0.05      0.99 o 
   8   5   6        9.52        6.68      1.68 o 
   9   5   6       17.99       19.68      2.11 o 
  11   5   6       40.52       45.83      4.54 o 
  12   5   6       21.12       22.40      3.87 o 
 -11   6   6        8.16        8.94      2.88 o 
 -10   6   6        0.08       -1.38      1.72 o 
  -9   6   6       27.86       31.89      3.98 o 
  -8   6   6        2.00       -1.27      1.30 o 
  -7   6   6       93.20       96.93      5.73 o 
  -6   6   6        7.30        8.89      2.20 o 
  -5   6   6        8.37        9.14      2.14 o 
  -4   6   6       25.57       20.88      2.54 o 
  -3   6   6        0.37        0.62      1.18 o 
  -2   6   6      758.43      785.98     21.54 o 
  -1   6   6        0.35        0.14      0.79 o 
   0   6   6       82.06       84.07      2.14 o 
   1   6   6       27.37       27.18      1.19 o 
   2   6   6       85.63       90.49      2.23 o 
   3   6   6        7.13        8.38      1.06 o 
   4   6   6        2.74        3.15      0.87 o 
   5   6   6        3.12        3.11      0.97 o 
   6   6   6     1042.90     1014.59     19.74 o 
   7   6   6       22.48       18.35      3.75 o 
   8   6   6      322.37      318.84      8.20 o 
   9   6   6        9.55       11.48      1.82 o 
  10   6   6       57.64       50.08      4.38 o 
  11   6   6        2.90        4.20      2.23 o 
  12   6   6       57.02       65.46      5.73 o 
 -10   7   6        4.63        7.22      2.48 o 
  -9   7   6        4.36       10.95      2.79 o 
  -8   7   6        3.83        2.60      2.00 o 
  -7   7   6       35.26       28.00      3.61 o 
  -6   7   6        5.54       13.49      2.62 o 
  -5   7   6        9.99       10.78      2.26 o 
  -4   7   6       75.83       60.75      4.09 o 
  -3   7   6       27.22       27.21      2.79 o 
  -2   7   6        0.63        1.41      1.24 o 
  -1   7   6       59.61       65.68      3.64 o 
   0   7   6        0.38       -0.48      0.79 o 
   1   7   6       26.23       29.38      1.88 o 
   2   7   6        0.09       -0.55      0.72 o 
   3   7   6       16.58       16.92      1.48 o 
   4   7   6      246.95      257.02      6.43 o 
   5   7   6       20.65       21.76      1.83 o 
   6   7   6     2491.29     2521.16     45.54 o 
   7   7   6        9.35       13.03      1.93 o 
   8   7   6       61.70       61.97      5.27 o 
   9   7   6       33.16       29.72      2.49 o 
  10   7   6        5.88       10.04      2.60 o 
  11   7   6       19.01        9.88      2.74 o 
  12   7   6        5.40        4.91      2.45 o 
  -9   8   6       18.50       18.31      3.41 o 
  -8   8   6        7.11        6.18      2.40 o 
  -7   8   6       10.11        7.79      2.57 o 
  -6   8   6       67.07       68.10      4.94 o 
  -5   8   6        2.64        2.09      1.69 o 
  -4   8   6      177.54      187.73      8.09 o 
  -3   8   6        1.16        0.25      1.41 o 
  -2   8   6       86.01       82.62      4.58 o 
  -1   8   6       26.00       24.41      2.48 o 
   0   8   6       32.85       32.91      2.65 o 
   1   8   6        3.23        2.96      0.88 o 
   2   8   6      209.62      199.00      5.35 o 
   3   8   6      463.62      481.42     10.46 o 
   4   8   6      154.66      161.45      4.87 o 
   5   8   6        6.37        5.88      1.37 o 
   6   8   6     1759.61     1790.98     33.29 o 
   7   8   6        7.96        9.32      1.63 o 
   8   8   6      287.08      287.76      7.72 o 
   9   8   6        0.15        0.03      1.55 o 
  10   8   6       36.60       37.48      4.32 o 
  11   8   6        2.37        2.34      1.97 o 
  12   8   6       21.51       35.02      4.71 o 
  -9   9   6        1.62        0.03      2.45 o 
  -8   9   6       13.65       13.06      3.19 o 
  -7   9   6        0.04        0.31      1.97 o 
  -6   9   6       65.98       67.79      5.17 o 
  -5   9   6        4.62        3.70      2.23 o 
  -4   9   6        3.23        4.91      2.00 o 
  -3   9   6      214.71      225.92      9.05 o 
  -2   9   6      233.03      245.64      9.28 o 
  -1   9   6      171.11      192.40      7.64 o 
   0   9   6      549.99      579.16     16.92 o 
   1   9   6       92.43      100.72      3.61 o 
   2   9   6      680.93      659.62     19.82 o 
   3   9   6       50.05       49.19      2.66 o 
   4   9   6      101.87      101.43      3.83 o 
   5   9   6       14.81       13.90      1.77 o 
   6   9   6        1.22        0.92      1.61 o 
   7   9   6       16.55       16.41      1.96 o 
   8   9   6       62.65       68.88      4.91 o 
   9   9   6        0.38        2.17      1.72 o 
  10   9   6        6.85        7.67      2.37 o 
  11   9   6        1.59        2.09      2.17 o 
  -8  10   6        0.07        1.58      2.76 o 
  -7  10   6        1.82        3.50      2.37 o 
  -6  10   6       21.63       20.37      3.61 o 
  -5  10   6        0.32        2.91      2.03 o 
  -4  10   6        6.58        4.20      2.17 o 
  -3  10   6      211.60      203.02      8.74 o 
  -2  10   6        9.82        7.19      2.26 o 
  -1  10   6       26.77       34.49      3.50 o 
   0  10   6        5.96       10.86      2.12 o 
   2  10   6      158.92      167.16      7.75 o 
   3  10   6       44.05       44.68      2.71 o 
   4  10   6        4.59        0.66      2.23 o 
   5  10   6        5.28        5.56      1.38 o 
   6  10   6        0.92        1.62      1.15 o 
   7  10   6        0.80        1.02      1.55 o 
   8  10   6       19.76       23.65      3.53 o 
   9  10   6        0.06       -0.51      1.38 o 
  10  10   6       27.48       30.08      4.23 o 
  11  10   6        2.28        2.40      2.06 o 
  -7  11   6       42.84       47.75      5.42 o 
  -6  11   6        0.07       -1.55      2.23 o 
  -5  11   6       40.36       40.95      4.63 o 
  -4  11   6       26.34       31.86      3.98 o 
  -3  11   6       21.99       19.44      3.25 o 
  -2  11   6        9.42        5.81      2.14 o 
  -1  11   6       31.61       29.69      3.30 o 
   0  11   6      121.97      111.94      5.74 o 
   2  11   6       95.19      103.18      6.16 o 
   3  11   6        0.15        0.37      1.64 o 
   4  11   6       18.29       16.41      3.19 o 
   5  11   6       19.83       19.32      3.32 o 
   6  11   6       18.89       19.22      3.10 o 
   7  11   6        0.58        1.72      1.69 o 
   8  11   6        0.23        2.40      2.00 o 
   9  11   6        1.33        3.30      2.03 o 
  10  11   6       44.44       54.41      5.19 o 
  -6  12   6        0.10        4.37      2.79 o 
  -5  12   6       59.98       54.14      5.17 o 
  -4  12   6        0.35        1.24      2.34 o 
  -3  12   6       88.09       97.68      6.35 o 
  -2  12   6       20.29       21.36      3.39 o 
  -1  12   6        2.21        0.23      1.47 o 
   2  12   6        0.03        2.37      2.14 o 
   3  12   6        0.19        0.42      1.86 o 
   4  12   6        6.76        6.21      2.26 o 
   5  12   6        0.27       -0.73      1.55 o 
   6  12   6        5.37        4.82      2.29 o 
   7  12   6        5.85        8.13      2.54 o 
   8  12   6        0.13       -0.85      1.72 o 
   9  12   6        0.30        0.85      2.23 o 
  -5  13   6       14.42       13.60      3.44 o 
  -4  13   6       25.38       24.47      4.04 o 
  -3  13   6        0.30       -1.07      1.97 o 
  -2  13   6       10.83       11.54      2.99 o 
   2  13   6        2.26        0.56      2.12 o 
   3  13   6       10.28       13.23      2.99 o 
   7  13   6        1.44        2.40      2.14 o 
   8  13   6        3.00        1.95      2.23 o 
  -3  14   6        1.43        1.55      2.37 o 
  -2  14   6        3.62        0.42      2.09 o 
   1  14   6        1.85        2.12      2.31 o 
   2  14   6        0.42        1.35      2.48 o 
   1  15   6       32.87       38.38      5.05 o 
  -1 -12   7        2.11        0.82      2.14 o 
   0 -12   7        0.58        0.23      2.23 o 
  -5 -11   7        0.00        3.05      4.37 o 
  -4 -11   7      154.21      211.21     10.93 o 
  -3 -11   7        2.00        4.65      2.29 o 
  -2 -11   7        8.93       10.16      2.91 o 
  -1 -11   7        0.02       -0.03      1.83 o 
   0 -11   7        7.04        6.66      2.60 o 
   1 -11   7        1.14        2.57      2.17 o 
   2 -11   7        9.77        6.04      2.68 o 
   3 -11   7        1.45        1.38      2.31 o 
  -7 -10   7        2.67        0.85      1.22 o 
  -6 -10   7        0.47        1.01      1.31 o 
  -5 -10   7        0.52        0.05      1.28 o 
  -4 -10   7        7.64       10.97      2.96 o 
  -3 -10   7        1.82        0.06      1.50 o 
  -2 -10   7        0.24       -1.35      1.35 o 
  -1 -10   7        0.32        0.23      1.75 o 
   0 -10   7        2.74       -0.20      1.66 o 
   1 -10   7        3.29        3.08      2.06 o 
   2 -10   7       12.93        9.34      2.60 o 
   3 -10   7        3.61        6.38      2.71 o 
   4 -10   7        6.47        3.87      2.57 o 
   5 -10   7        0.05        0.76      2.37 o 
  -8  -9   7        0.98        1.97      1.21 o 
  -7  -9   7        0.14        0.37      0.90 o 
  -6  -9   7        0.13        1.03      1.11 o 
  -5  -9   7        3.23        5.49      1.64 o 
  -4  -9   7       30.71       36.05      3.00 o 
  -3  -9   7        0.12        0.82      1.75 o 
  -2  -9   7       31.22       27.68      3.78 o 
  -1  -9   7        0.53        0.82      1.69 o 
   0  -9   7        1.59        3.27      1.97 o 
   1  -9   7        0.18        0.11      1.61 o 
   2  -9   7       68.17       64.96      5.28 o 
   3  -9   7        6.34        7.65      2.62 o 
   4  -9   7       21.96       27.48      4.23 o 
   5  -9   7        8.50        9.99      3.13 o 
   6  -9   7        8.64        8.55      3.10 o 
  -9  -8   7        0.01       -1.36      1.36 o 
  -8  -8   7       15.74       18.00      3.39 o 
  -7  -8   7        0.12       -0.47      0.83 o 
  -6  -8   7       28.24       35.07      2.39 o 
  -5  -8   7        3.55        4.44      1.17 o 
  -4  -8   7       36.17       38.11      2.33 o 
  -3  -8   7        0.01        3.02      1.78 o 
  -2  -8   7       43.05       46.15      4.29 o 
  -1  -8   7       52.48       47.85      4.29 o 
   0  -8   7       72.74       69.29      5.11 o 
   1  -8   7        0.33       -1.16      1.69 o 
   2  -8   7       72.79       70.81      5.45 o 
   3  -8   7        2.83        2.12      1.92 o 
   4  -8   7        3.62        1.89      2.09 o 
   5  -8   7        0.00       -1.64      1.64 o 
   6  -8   7        5.94        0.14      2.29 o 
   7  -8   7        0.51       -0.51      2.37 o 
   8  -8   7       11.14       11.96      3.61 o 
 -10  -7   7        0.11        1.52      2.24 o 
  -9  -7   7       11.84       14.50      2.31 o 
  -8  -7   7       14.66       14.84      2.34 o 
  -7  -7   7        1.32        0.79      1.17 o 
  -6  -7   7       18.83       19.57      1.86 o 
  -5  -7   7        0.12       -0.64      0.64 o 
  -4  -7   7       28.92       24.43      1.88 o 
  -3  -7   7        0.03       -0.76      0.86 o 
  -1  -7   7       78.49       69.98      4.91 o 
   0  -7   7       76.06       55.74      4.32 o 
   1  -7   7        0.49       -1.27      1.27 o 
   2  -7   7       43.66       43.86      4.09 o 
   3  -7   7       19.72       25.79      3.64 o 
   4  -7   7        2.34       -1.35      1.55 o 
   5  -7   7       15.52       22.01      3.56 o 
   6  -7   7      118.51      114.01      7.03 o 
   7  -7   7        0.76        4.03      2.54 o 
   8  -7   7       32.67       33.75      4.74 o 
 -10  -6   7        4.40        2.99      2.06 o 
  -9  -6   7        1.72        2.15      2.44 o 
  -8  -6   7       33.10       33.58      3.15 o 
  -7  -6   7        7.04        9.63      3.20 o 
  -6  -6   7       14.14       14.23      2.18 o 
  -5  -6   7        0.35       -0.69      0.69 o 
  -4  -6   7        0.00       -0.15      1.05 o 
  -3  -6   7        1.46        0.88      0.80 o 
  -2  -6   7      212.23      196.46      8.54 o 
  -1  -6   7       33.95       31.58      3.16 o 
   0  -6   7       22.77       20.54      2.88 o 
   1  -6   7        1.13        0.59      1.21 o 
   2  -6   7        0.02       -0.76      1.30 o 
   3  -6   7        0.08        0.62      1.58 o 
   4  -6   7      207.58      209.73      9.28 o 
   5  -6   7       42.78       44.54      4.29 o 
   6  -6   7       52.28       55.24      4.86 o 
   7  -6   7        4.16        4.43      2.40 o 
   8  -6   7       26.45       21.93      3.89 o 
   9  -6   7        0.01        1.35      2.23 o 
 -11  -5   7       18.92       19.30      3.72 o 
 -10  -5   7        1.50        3.02      2.31 o 
  -9  -5   7        3.08        0.71      1.89 o 
  -8  -5   7      210.07      231.97      7.18 o 
  -7  -5   7       21.26       21.24      2.29 o 
  -6  -5   7       27.20       22.32      1.78 o 
  -5  -5   7        2.27        1.44      0.78 o 
  -4  -5   7      300.20      320.71      6.56 o 
  -3  -5   7        0.10       -0.24      0.67 o 
  -2  -5   7        0.22        0.61      1.21 o 
  -1  -5   7        1.38        0.12      1.20 o 
   0  -5   7        8.94        9.00      1.98 o 
   1  -5   7       49.56       47.85      3.75 o 
   2  -5   7        1.16        3.08      1.55 o 
   3  -5   7       44.99       41.30      3.70 o 
   4  -5   7       36.07       39.15      3.92 o 
   5  -5   7       98.20       92.25      5.88 o 
   6  -5   7      433.16      454.56     16.05 o 
   7  -5   7       14.20       15.38      3.33 o 
   8  -5   7        0.43        2.14      2.31 o 
   9  -5   7        2.16        4.20      2.34 o 
  10  -5   7       22.13       15.69      3.67 o 
 -11  -4   7        0.58        6.66      2.85 o 
 -10  -4   7       13.27       13.20      3.13 o 
  -9  -4   7        9.06       10.44      2.71 o 
  -8  -4   7       66.47       69.21      6.63 o 
  -7  -4   7       82.37       85.03      3.83 o 
  -6  -4   7      128.46      124.05      8.17 o 
  -5  -4   7       82.51       90.17      2.91 o 
  -4  -4   7      149.02      140.43      3.69 o 
  -3  -4   7        2.28        1.85      0.68 o 
  -2  -4   7        9.21        7.69      1.27 o 
  -1  -4   7        5.57        4.94      1.11 o 
   0  -4   7       19.05       13.98      2.06 o 
   1  -4   7        0.95        1.86      1.21 o 
   2  -4   7       79.44       79.09      4.69 o 
   3  -4   7      599.14      578.77     17.96 o 
   4  -4   7     1371.04     1385.73     38.04 o 
   5  -4   7       59.63       65.81      4.80 o 
   6  -4   7      412.36      406.32     14.52 o 
   7  -4   7        0.72       -0.20      1.86 o 
   8  -4   7        0.67       -0.31      1.78 o 
   9  -4   7        8.81        7.50      2.76 o 
  10  -4   7        2.56        0.62      2.20 o 
 -11  -3   7        0.07       -0.68      1.97 o 
 -10  -3   7       10.05        5.11      2.26 o 
  -9  -3   7        2.78        3.75      2.09 o 
  -8  -3   7      101.02      109.70      6.21 o 
  -7  -3   7       22.07       26.79      2.74 o 
  -6  -3   7      458.44      470.29     10.84 o 
  -5  -3   7      218.25      197.49      4.89 o 
  -4  -3   7       10.44       13.51      1.19 o 
  -3  -3   7        0.03       -0.46      0.46 o 
  -2  -3   7      300.99      298.37      7.26 o 
  -1  -3   7       32.00       27.50      1.77 o 
   0  -3   7      124.93      135.52      4.22 o 
   1  -3   7       15.98       14.96      1.48 o 
   2  -3   7     1921.99     1889.65     49.38 o 
   3  -3   7       90.11       86.96      4.89 o 
   4  -3   7       33.02       41.49      3.70 o 
   5  -3   7        2.37        2.76      1.95 o 
   6  -3   7        2.25       -0.03      1.78 o 
   7  -3   7        1.81        0.20      1.83 o 
   8  -3   7        1.09       -0.45      1.72 o 
   9  -3   7       13.45        8.83      2.79 o 
  10  -3   7        9.03       17.24      3.53 o 
  11  -3   7        0.74        1.44      2.26 o 
 -11  -2   7        2.06        8.60      2.74 o 
 -10  -2   7       56.48       46.80      4.46 o 
  -9  -2   7        9.50        9.71      2.48 o 
  -8  -2   7      101.64      103.44      5.99 o 
  -7  -2   7      129.25      130.64      6.53 o 
  -6  -2   7       15.90       18.38      1.81 o 
  -5  -2   7        1.87        1.10      0.66 o 
  -4  -2   7       26.51       36.23      1.63 o 
  -3  -2   7        1.19        0.25      0.73 o 
  -2  -2   7        0.76        0.45      0.59 o 
  -1  -2   7       27.02       23.05      1.24 o 
   0  -2   7      605.30      582.96      9.63 o 
   1  -2   7       82.31       81.88      2.40 o 
   2  -2   7       70.60       80.64      4.35 o 
   3  -2   7      213.07      207.57      8.10 o 
   4  -2   7      173.18      175.86      7.38 o 
   5  -2   7        6.84        7.36      2.00 o 
   6  -2   7       29.95       15.92      2.71 o 
   7  -2   7        1.75        2.68      1.89 o 
   8  -2   7      124.63      128.58      7.04 o 
   9  -2   7       24.50       21.47      3.53 o 
  10  -2   7        0.33       -0.06      1.95 o 
  11  -2   7        2.44        3.70      2.62 o 
 -11  -1   7        6.23       10.33      2.76 o 
 -10  -1   7      133.15      133.21      7.32 o 
  -9  -1   7        7.06        5.33      2.03 o 
  -8  -1   7       27.30       28.87      3.33 o 
  -7  -1   7      269.02      277.96     10.45 o 
  -6  -1   7       33.87       31.10      3.22 o 
  -5  -1   7       34.36       31.14      1.55 o 
  -4  -1   7      918.25      903.32     13.77 o 
  -3  -1   7      107.74      104.67      2.83 o 
  -2  -1   7      931.24      932.57     15.20 o 
  -1  -1   7       57.72       57.74      1.82 o 
   0  -1   7       70.36       61.75      1.91 o 
   1  -1   7       12.54       12.71      0.97 o 
   2  -1   7        0.16       -0.07      0.69 o 
   3  -1   7        7.51        8.06      1.27 o 
   4  -1   7        0.90        0.25      1.21 o 
   5  -1   7        0.01       -0.96      0.99 o 
   6  -1   7      157.92      166.20      7.41 o 
   7  -1   7       16.06       10.75      2.45 o 
   8  -1   7        3.59        0.28      1.58 o 
   9  -1   7       28.72       21.33      3.41 o 
  10  -1   7       16.36       20.34      3.44 o 
  11  -1   7        0.68        0.14      1.95 o 
  12  -1   7        1.55        2.09      2.48 o 
 -11   0   7        0.17        0.85      1.89 o 
 -10   0   7       11.10       15.46      3.10 o 
  -9   0   7        0.93       -1.16      1.16 o 
  -8   0   7       14.75       12.87      2.57 o 
  -7   0   7       13.16       14.62      2.60 o 
  -6   0   7      211.19      218.33      8.57 o 
  -5   0   7      124.58      131.94      6.08 o 
  -4   0   7      151.68      156.00      2.84 o 
  -3   0   7       47.17       49.69      1.68 o 
  -2   0   7      327.71      356.33      6.15 o 
  -1   0   7      110.51      108.55      2.58 o 
   0   0   7       11.72       10.65      0.83 o 
   1   0   7       33.81       34.22      1.39 o 
   2   0   7      167.65      160.23      3.46 o 
   3   0   7        0.08        0.25      0.67 o 
   4   0   7        9.76       14.73      1.54 o 
   5   0   7        0.71       -0.34      1.02 o 
   6   0   7       35.93       44.85      3.58 o 
   7   0   7        0.71        1.78      1.41 o 
   8   0   7      139.28      117.76      6.42 o 
   9   0   7        0.58        1.86      1.78 o 
  10   0   7        6.24        8.38      2.57 o 
  11   0   7        0.87        1.35      2.09 o 
  12   0   7        6.87        7.17      2.79 o 
 -11   1   7        0.01        1.33      2.09 o 
 -10   1   7        4.39        2.65      1.97 o 
  -9   1   7        0.05       -1.02      1.58 o 
  -8   1   7        8.66       12.02      2.57 o 
  -7   1   7      108.90      107.50      5.74 o 
  -6   1   7      100.44       92.16      5.11 o 
  -5   1   7      212.16      200.10      7.81 o 
  -4   1   7     1241.46     1252.80     23.16 o 
  -3   1   7       35.15       34.80      1.36 o 
  -2   1   7      766.79      805.90     12.38 o 
  -1   1   7        1.78        0.89      0.46 o 
   0   1   7      136.70      135.64      2.92 o 
   1   1   7       17.85       18.43      0.99 o 
   2   1   7      115.59      123.35      2.79 o 
   3   1   7        0.03       -0.20      0.56 o 
   4   1   7       46.55       40.58      2.15 o 
   5   1   7        1.83        2.64      0.95 o 
   6   1   7       25.98       19.81      1.85 o 
   7   1   7        3.31        1.41      1.41 o 
   8   1   7       20.32       20.57      2.99 o 
   9   1   7        2.47        1.16      1.61 o 
  10   1   7        6.42        4.03      2.06 o 
  11   1   7        0.22        1.38      1.97 o 
  12   1   7        0.20        2.57      2.03 o 
 -11   2   7        0.61        2.34      2.17 o 
 -10   2   7        0.20        2.96      2.03 o 
  -9   2   7        5.16        7.96      2.34 o 
  -8   2   7        3.64        3.95      1.81 o 
  -7   2   7       35.29       40.61      3.61 o 
  -6   2   7       63.24       51.42      3.81 o 
  -5   2   7        4.00        3.92      1.61 o 
  -4   2   7        9.05        5.76      1.61 o 
  -3   2   7      314.18      302.24      6.87 o 
  -2   2   7       57.20       54.59      1.62 o 
  -1   2   7       48.56       47.76      1.50 o 
   0   2   7        6.41        8.25      0.71 o 
   1   2   7       11.33       10.25      0.76 o 
   2   2   7      403.12      374.33      6.35 o 
   3   2   7        0.98        1.39      0.45 o 
   4   2   7       10.48        3.62      0.87 o 
   5   2   7        6.00        5.64      1.09 o 
   6   2   7       22.85       25.17      3.46 o 
   7   2   7        0.00       -0.42      0.79 o 
   8   2   7       94.66       84.71      5.06 o 
   9   2   7        2.42        1.27      1.55 o 
  10   2   7        0.56        1.18      1.75 o 
  11   2   7       10.42        8.61      2.54 o 
  12   2   7        1.35       -1.24      2.09 o 
 -11   3   7        8.59        8.41      2.93 o 
 -10   3   7        0.29       -0.87      1.66 o 
  -9   3   7        3.15        7.59      2.34 o 
  -8   3   7        9.10        6.91      2.20 o 
  -7   3   7        7.81        5.30      1.89 o 
  -6   3   7       39.50       32.32      3.05 o 
  -5   3   7       10.66       12.02      2.12 o 
  -4   3   7      143.71      132.56      5.71 o 
  -3   3   7       21.37       21.50      2.14 o 
  -2   3   7       16.00       20.96      3.68 o 
  -1   3   7        4.21        4.41      0.63 o 
   0   3   7        0.04        0.91      0.44 o 
   1   3   7       11.27       12.35      0.81 o 
   2   3   7        9.73        6.37      0.76 o 
   3   3   7        3.50        4.62      1.00 o 
   4   3   7       86.65      112.07      3.61 o 
   5   3   7        7.19        7.37      1.17 o 
   6   3   7       11.62       13.88      1.52 o 
   7   3   7        0.35        1.29      0.93 o 
   8   3   7       36.59       38.54      2.48 o 
   9   3   7        0.17       -0.73      1.24 o 
  10   3   7        3.40        0.56      1.69 o 
  11   3   7        3.37        4.18      2.12 o 
  12   3   7       14.89       18.90      3.56 o 
 -11   4   7        5.24        9.14      2.85 o 
 -10   4   7        1.04        1.95      2.14 o 
  -9   4   7        0.24        2.91      1.89 o 
  -8   4   7        0.40        0.25      1.52 o 
  -7   4   7        1.67        2.23      1.75 o 
  -6   4   7       61.15       54.04      4.09 o 
  -5   4   7       69.43       70.99      4.29 o 
  -4   4   7       48.78       45.68      3.27 o 
  -3   4   7        3.37        2.62      1.24 o 
  -2   4   7      190.13      195.78      6.99 o 
  -1   4   7       10.33        9.35      1.10 o 
   0   4   7      921.15     1016.90     15.28 o 
   1   4   7        9.67        6.85      0.67 o 
   2   4   7       31.13       28.67      1.67 o 
   3   4   7        4.97        4.88      0.88 o 
   4   4   7        6.50       12.74      1.31 o 
   5   4   7        0.13        0.05      0.75 o 
   6   4   7       55.95       57.99      3.33 o 
   7   4   7        0.90       -0.46      1.85 o 
   8   4   7        0.00        0.21      0.97 o 
   9   4   7        6.91        8.24      2.14 o 
  10   4   7       33.92       40.84      3.92 o 
  11   4   7       17.43       11.29      2.82 o 
  12   4   7       31.16       26.13      4.09 o 
 -11   5   7        9.89       18.11      3.61 o 
 -10   5   7        2.57        3.98      2.26 o 
  -9   5   7        2.67        1.33      1.81 o 
  -8   5   7        1.40        2.54      1.95 o 
  -7   5   7        4.01        5.16      2.00 o 
  -6   5   7       27.82       27.68      3.10 o 
  -5   5   7        4.82        3.53      1.58 o 
  -4   5   7        7.45        4.99      1.55 o 
  -3   5   7       17.24       15.29      2.06 o 
  -2   5   7      114.21      115.66      4.95 o 
  -1   5   7        3.21        5.29      0.94 o 
   0   5   7       39.91       51.01      2.15 o 
   1   5   7        5.78        6.10      0.79 o 
   2   5   7       56.02       63.48      2.37 o 
   3   5   7       90.36       94.26      3.15 o 
   4   5   7        4.37        3.62      0.89 o 
   5   5   7        0.73        2.04      0.87 o 
   6   5   7      188.35      187.37      5.38 o 
   7   5   7        2.15        1.41      0.99 o 
   8   5   7        0.94        0.33      1.33 o 
   9   5   7        0.67       -0.47      1.54 o 
  10   5   7        2.45        3.22      1.86 o 
  11   5   7       10.42       17.18      3.33 o 
  12   5   7        7.82        3.36      2.60 o 
 -10   6   7        0.26       -0.73      1.86 o 
  -9   6   7        0.14       -0.82      1.44 o 
  -8   6   7       10.46        7.28      2.48 o 
  -7   6   7        7.39        7.70      2.17 o 
  -6   6   7        9.39        8.01      2.23 o 
  -5   6   7        0.00       -0.23      1.24 o 
  -4   6   7        4.19        4.77      1.64 o 
  -3   6   7       22.03       20.74      2.43 o 
  -2   6   7      152.11      149.25      5.99 o 
  -1   6   7        1.86        2.57      1.10 o 
   0   6   7      836.31      872.99     16.78 o 
   1   6   7        3.95        2.99      0.60 o 
   2   6   7        2.04        4.29      0.87 o 
   3   6   7       66.71       72.29      2.78 o 
   4   6   7      125.62      139.01      4.18 o 
   5   6   7        6.35        7.04      2.34 o 
   6   6   7      886.28      854.41     17.16 o 
   7   6   7        1.15        0.53      1.03 o 
   8   6   7      147.52      138.43      4.88 o 
   9   6   7        9.55       12.69      1.87 o 
  10   6   7       13.55       16.70      3.08 o 
  11   6   7        9.64        4.77      2.40 o 
  12   6   7        4.55        1.10      1.92 o 
 -10   7   7        2.51        3.30      2.12 o 
  -9   7   7        9.19       11.96      2.93 o 
  -8   7   7       38.42       36.24      4.18 o 
  -7   7   7        1.81        1.66      1.78 o 
  -6   7   7        9.01        9.99      2.57 o 
  -5   7   7       45.86       46.91      3.95 o 
  -4   7   7      142.08      138.81      6.56 o 
  -3   7   7       34.94       34.10      3.13 o 
  -2   7   7       26.69       29.32      2.71 o 
  -1   7   7       97.21       96.88      4.55 o 
   0   7   7       56.29       49.97      2.35 o 
   1   7   7      140.77      149.55      4.21 o 
   2   7   7        2.18        1.58      0.78 o 
   3   7   7        2.45        2.01      0.85 o 
   4   7   7      291.20      303.40      7.36 o 
   5   7   7        0.37        1.81      1.01 o 
   6   7   7       28.26       27.81      2.54 o 
   7   7   7        2.18        2.02      3.23 o 
   8   7   7      225.15      237.29      6.80 o 
   9   7   7       22.24       21.04      2.26 o 
  10   7   7       32.47       29.45      2.70 o 
  11   7   7       34.64       33.10      4.20 o 
  12   7   7        6.60        5.13      2.45 o 
  -9   8   7        9.31        6.94      2.91 o 
  -8   8   7        1.71        1.16      1.92 o 
  -7   8   7        0.48        0.93      1.97 o 
  -6   8   7        1.10        4.01      1.92 o 
  -5   8   7        1.62        0.08      1.50 o 
  -4   8   7      103.96      115.96      6.07 o 
  -3   8   7       50.28       49.46      3.78 o 
  -2   8   7      250.98      238.56      8.75 o 
  -1   8   7       16.42       14.19      2.03 o 
   0   8   7      176.71      172.13      5.42 o 
   1   8   7        3.22        2.65      1.69 o 
   2   8   7        0.66        0.39      1.38 o 
   3   8   7        3.11        3.29      1.04 o 
   4   8   7      659.86      684.76     14.21 o 
   5   8   7       25.56       23.86      2.09 o 
   6   8   7      373.10      372.91      9.05 o 
   7   8   7       13.21       14.53      2.27 o 
   8   8   7      139.13      121.78      4.62 o 
   9   8   7        0.06        1.80      1.30 o 
  10   8   7       22.42       26.38      3.84 o 
  11   8   7        0.00       -0.42      1.78 o 
  -8   9   7        5.14        4.12      2.54 o 
  -7   9   7        0.31       -0.03      1.83 o 
  -6   9   7        0.00        2.93      1.92 o 
  -5   9   7        0.39        0.34      1.61 o 
  -4   9   7        8.52       10.98      2.57 o 
  -3   9   7       39.45       33.19      3.33 o 
  -2   9   7       33.38       36.63      3.27 o 
  -1   9   7        9.73       12.47      2.14 o 
   0   9   7       10.22        6.88      1.75 o 
   1   9   7       72.93       72.77      4.94 o 
   2   9   7       88.31       95.18      5.62 o 
   3   9   7        0.10       -0.62      1.44 o 
   4   9   7      552.24      603.18     13.01 o 
   5   9   7       19.59       12.85      1.82 o 
   6   9   7      251.03      266.28      7.24 o 
   7   9   7        0.55        2.87      1.36 o 
   8   9   7       41.39       41.02      2.77 o 
   9   9   7        3.33        6.77      2.20 o 
  10   9   7        0.66        1.78      1.89 o 
  11   9   7        2.45        1.33      2.00 o 
  -8  10   7        0.75        0.06      2.48 o 
  -7  10   7        1.39        6.97      2.79 o 
  -6  10   7       11.70        8.10      2.82 o 
  -5  10   7        4.23        1.50      2.03 o 
  -4  10   7       31.36       29.49      3.73 o 
  -3  10   7        0.10       -0.11      1.61 o 
  -2  10   7        2.02        2.82      1.83 o 
  -1  10   7      107.92      106.53      5.54 o 
   1  10   7      186.54      189.52      8.57 o 
   2  10   7       30.65       34.52      3.73 o 
   3  10   7        0.28       -1.66      1.66 o 
   4  10   7      607.35      643.50     19.87 o 
   5  10   7       30.54       31.66      2.41 o 
   6  10   7      134.67      135.82      4.86 o 
   7  10   7        0.71        2.27      1.31 o 
   8  10   7       81.64      103.74      6.35 o 
   9  10   7        0.84        1.50      1.86 o 
  10  10   7       48.69       60.88      5.22 o 
  -7  11   7        3.13        6.07      2.91 o 
  -6  11   7        0.08        0.03      2.20 o 
  -5  11   7       70.25       73.09      5.84 o 
  -4  11   7       19.91       20.57      3.50 o 
  -3  11   7      113.93      121.15      6.84 o 
  -2  11   7       78.10       76.04      5.14 o 
  -1  11   7        7.61        8.75      2.23 o 
   1  11   7        2.49       -0.82      1.83 o 
   2  11   7       51.08       46.04      4.40 o 
   3  11   7        5.33        4.57      2.23 o 
   4  11   7       33.41       31.55      3.67 o 
   5  11   7       56.73       62.11      3.33 o 
   6  11   7        7.79       14.70      2.51 o 
   7  11   7        2.54        5.61      2.00 o 
   8  11   7        0.41        4.15      2.06 o 
   9  11   7        0.00       -0.79      1.52 o 
  10  11   7        3.50        4.74      2.76 o 
  -6  12   7        2.32        5.42      2.88 o 
  -5  12   7       81.43       84.84      6.55 o 
  -4  12   7        2.59        1.81      2.31 o 
  -3  12   7       31.11       26.33      3.81 o 
  -2  12   7        0.38        0.28      1.78 o 
   1  12   7        1.24       -0.17      1.95 o 
   2  12   7       12.50       13.12      2.96 o 
   3  12   7        4.55        4.03      2.29 o 
   4  12   7       10.81       10.02      2.79 o 
   5  12   7        0.51       -1.47      1.47 o 
   7  12   7        1.67        5.81      2.48 o 
   8  12   7        4.71        4.29      2.26 o 
   9  12   7        5.72       10.47      2.99 o 
  -4  13   7        2.63        4.32      2.45 o 
  -3  13   7        2.27        2.88      2.26 o 
  -2  13   7        6.25        8.72      2.88 o 
   1  13   7        5.23        2.60      2.45 o 
   2  13   7        3.69        4.60      2.62 o 
   3  13   7        3.73        1.52      2.23 o 
   4  13   7        0.49       -0.20      1.86 o 
   1  14   7       21.81       22.38      3.95 o 
   2  14   7        0.12       -0.34      2.12 o 
   3  14   7        0.19       -1.86      1.86 o 
  -3 -11   8        7.19        5.84      2.76 o 
  -2 -11   8       14.89       22.49      4.09 o 
  -1 -11   8        5.11        6.26      2.99 o 
   0 -11   8       12.87       13.68      3.70 o 
   1 -11   8        0.15        0.42      2.12 o 
  -6 -10   8      162.41      217.97      7.71 o 
  -5 -10   8        0.40        1.27      1.97 o 
  -4 -10   8       29.83       46.56      5.22 o 
  -3 -10   8        0.19       -0.99      1.72 o 
  -2 -10   8        4.62        9.54      2.82 o 
  -1 -10   8        0.46       -0.85      1.55 o 
   0 -10   8       21.32       27.65      4.35 o 
   1 -10   8        0.31        0.03      1.78 o 
   2 -10   8        0.29        3.92      2.45 o 
   3 -10   8        9.43       11.82      3.44 o 
   4 -10   8        0.46        1.27      2.37 o 
  -7  -9   8        0.00        0.04      1.14 o 
  -6  -9   8       93.86      117.42      6.11 o 
  -5  -9   8        3.24        2.99      1.62 o 
  -4  -9   8        8.69       10.92      2.82 o 
  -3  -9   8        0.05        0.42      1.75 o 
  -2  -9   8        0.47        0.31      1.66 o 
  -1  -9   8        0.77       -0.65      1.38 o 
   0  -9   8        3.41       -0.76      1.58 o 
   1  -9   8        5.04        5.73      2.34 o 
   2  -9   8        3.24        2.65      2.29 o 
   3  -9   8        1.97       -1.92      1.92 o 
   4  -9   8       12.98       13.18      3.36 o 
   5  -9   8        3.89        4.46      2.71 o 
  -8  -8   8        3.90        3.63      1.78 o 
  -7  -8   8        0.44        0.87      1.03 o 
  -6  -8   8        2.59        1.71      1.02 o 
  -5  -8   8        2.84        3.01      2.00 o 
  -4  -8   8       14.80       17.54      2.22 o 
  -3  -8   8        3.65        6.23      2.06 o 
  -2  -8   8        0.96        1.86      1.55 o 
  -1  -8   8       20.23       21.05      3.19 o 
   0  -8   8      118.57      134.72      7.46 o 
   1  -8   8        2.84        3.78      1.83 o 
   2  -8   8        5.94        5.28      2.34 o 
   3  -8   8        7.05        4.29      2.20 o 
   4  -8   8        6.69        6.52      2.34 o 
   5  -8   8        4.28        5.33      2.60 o 
   6  -8   8        0.50       -1.81      2.09 o 
   7  -8   8        1.31        2.09      2.65 o 
  -9  -7   8        1.32        1.72      2.00 o 
  -8  -7   8        6.10        9.64      1.63 o 
  -7  -7   8        0.35        0.53      0.91 o 
  -6  -7   8       45.23       50.89      2.55 o 
  -5  -7   8        0.41        1.23      0.91 o 
  -4  -7   8        6.02        2.39      2.10 o 
  -3  -7   8        1.63        1.05      1.85 o 
  -2  -7   8        7.31        6.83      2.23 o 
  -1  -7   8        0.01        2.40      1.38 o 
   0  -7   8      350.04      300.68     11.87 o 
   1  -7   8        0.36        2.45      1.83 o 
   2  -7   8       24.83       25.54      3.61 o 
   3  -7   8       83.61       78.59      5.62 o 
   4  -7   8        7.02        6.71      2.60 o 
   5  -7   8        3.90        4.23      2.48 o 
   6  -7   8        1.75        2.79      2.43 o 
   7  -7   8        6.98        8.55      3.02 o 
   8  -7   8        0.75        2.20      2.62 o 
  -9  -6   8        5.16        3.44      2.17 o 
  -8  -6   8       23.05       25.97      2.12 o 
  -7  -6   8        2.31        2.43      0.96 o 
  -6  -6   8       14.08       14.82      1.60 o 
  -5  -6   8        0.69       -0.21      0.75 o 
  -4  -6   8       11.37        6.63      1.17 o 
  -3  -6   8        4.88        9.50      1.65 o 
  -2  -6   8       47.30       45.01      2.87 o 
  -1  -6   8        0.70        0.39      1.18 o 
   0  -6   8      423.32      346.02     12.76 o 
   1  -6   8        8.72       12.39      2.57 o 
   2  -6   8        1.58        3.13      1.72 o 
   3  -6   8        1.10        2.37      1.86 o 
   4  -6   8        0.00       -0.08      1.66 o 
   5  -6   8        0.10       -0.90      1.86 o 
   6  -6   8       35.44       40.30      4.60 o 
   7  -6   8        0.02       -1.04      1.95 o 
   8  -6   8        3.26        2.68      2.76 o 
   9  -6   8       15.37       14.98      3.89 o 
 -10  -5   8        0.22       -1.21      1.66 o 
  -9  -5   8        4.61        5.47      2.45 o 
  -8  -5   8       58.21       72.15      5.36 o 
  -7  -5   8       11.32        9.80      2.68 o 
  -6  -5   8        0.01        0.12      0.87 o 
  -5  -5   8        1.48        0.93      0.90 o 
  -4  -5   8      591.11      584.37     10.45 o 
  -3  -5   8        3.69        3.64      1.18 o 
  -2  -5   8       60.30       55.41      2.96 o 
  -1  -5   8        6.41        5.00      1.71 o 
   0  -5   8       66.11       68.19      4.55 o 
   1  -5   8       48.81       47.26      3.84 o 
   2  -5   8       33.58       31.07      3.44 o 
   3  -5   8       13.29        9.59      2.29 o 
   4  -5   8      251.52      240.58     10.16 o 
   5  -5   8        2.79        1.92      2.12 o 
   6  -5   8       21.77       20.66      3.58 o 
   7  -5   8        0.00        1.61      2.14 o 
   8  -5   8        0.69       -1.27      2.14 o 
   9  -5   8        0.24       -0.48      2.34 o 
 -10  -4   8        1.24        0.99      2.09 o 
  -9  -4   8        0.97        2.51      2.03 o 
  -8  -4   8        2.15        4.43      2.06 o 
  -7  -4   8        1.96        1.27      1.07 o 
  -6  -4   8       15.23       17.34      2.16 o 
  -5  -4   8       83.11       69.29      2.77 o 
  -4  -4   8      281.93      280.48      7.45 o 
  -3  -4   8       17.40       16.42      1.78 o 
  -2  -4   8       82.23       66.84      3.06 o 
  -1  -4   8       11.16       12.52      1.93 o 
   0  -4   8       40.64       42.27      2.45 o 
   1  -4   8        4.46        3.70      1.69 o 
   2  -4   8      198.28      195.42      8.26 o 
   3  -4   8        7.35        7.08      2.03 o 
   4  -4   8      254.58      270.46     10.70 o 
   5  -4   8      158.42      155.87      7.77 o 
   6  -4   8      225.53      239.91     10.44 o 
   7  -4   8        6.89        4.77      2.34 o 
   8  -4   8        1.92        3.75      2.48 o 
   9  -4   8       12.25       11.82      3.33 o 
  10  -4   8       24.84       27.99      4.54 o 
 -11  -3   8        5.77        8.66      2.88 o 
 -10  -3   8       39.55       36.32      4.32 o 
  -9  -3   8        1.03        2.29      2.03 o 
  -8  -3   8        8.67        9.68      2.62 o 
  -7  -3   8        0.22        1.89      1.83 o 
  -6  -3   8        9.87       12.74      1.35 o 
  -5  -3   8      149.93      149.44      3.86 o 
  -4  -3   8        0.03        0.98      0.87 o 
  -3  -3   8        2.99        1.74      0.89 o 
  -2  -3   8       28.53       35.44      2.12 o 
  -1  -3   8        7.18        8.28      1.66 o 
   0  -3   8       92.95       95.63      3.54 o 
   1  -3   8       14.81       13.02      1.52 o 
   2  -3   8      474.11      478.32     15.23 o 
   3  -3   8      125.75      124.32      6.25 o 
   4  -3   8     1183.10     1147.21     32.25 o 
   5  -3   8       25.99       22.55      3.36 o 
   6  -3   8       41.44       39.18      4.23 o 
   7  -3   8       12.30        8.72      2.74 o 
   8  -3   8        0.32        2.14      1.97 o 
   9  -3   8        4.83        6.91      2.71 o 
  10  -3   8       33.07       26.19      4.20 o 
 -11  -2   8        3.13        4.82      2.54 o 
 -10  -2   8       10.34       11.62      2.91 o 
  -9  -2   8       11.44       11.79      2.82 o 
  -8  -2   8      137.99      145.18      7.49 o 
  -7  -2   8      118.46      134.17      6.87 o 
  -6  -2   8      281.80      300.53     11.18 o 
  -5  -2   8      142.94      143.68      3.62 o 
  -4  -2   8       12.07       11.51      1.46 o 
  -3  -2   8        0.00       -0.23      0.66 o 
  -2  -2   8       48.94       42.58      2.19 o 
  -1  -2   8        0.00       -0.04      0.50 o 
   0  -2   8      216.54      211.70      4.51 o 
   1  -2   8        8.50        9.09      1.38 o 
   2  -2   8     2030.52     1985.38     51.67 o 
   3  -2   8      165.64      157.53      7.10 o 
   4  -2   8      985.19      973.96     27.72 o 
   5  -2   8        0.20       -1.30      1.30 o 
   6  -2   8       27.39       29.63      3.61 o 
   7  -2   8       16.50       15.32      2.99 o 
   8  -2   8       26.44       22.89      3.56 o 
   9  -2   8        0.01       -0.90      1.83 o 
  10  -2   8       25.51       18.45      3.61 o 
  11  -2   8        0.29        3.13      2.60 o 
 -11  -1   8        1.36        0.96      2.14 o 
 -10  -1   8      122.90      122.40      7.32 o 
  -9  -1   8       15.01       18.20      3.16 o 
  -8  -1   8      201.12      209.23      9.25 o 
  -7  -1   8      127.14      122.46      6.47 o 
  -6  -1   8      101.81      112.40      5.96 o 
  -5  -1   8        0.51       -0.96      1.21 o 
  -4  -1   8      402.31      393.02      8.81 o 
  -3  -1   8        3.61        3.33      1.21 o 
  -2  -1   8        0.29        0.91      0.54 o 
  -1  -1   8        3.14        3.64      0.82 o 
   0  -1   8     1061.61     1023.07     15.83 o 
   1  -1   8        6.22        7.58      0.95 o 
   2  -1   8      761.88      729.60     11.91 o 
   3  -1   8        3.08        1.38      1.01 o 
   4  -1   8      262.21      275.54     10.14 o 
   5  -1   8       35.17       37.34      3.58 o 
   6  -1   8       51.24       55.02      4.40 o 
   7  -1   8        0.10        0.31      1.58 o 
   8  -1   8        0.01       -1.47      1.47 o 
   9  -1   8       19.38       12.58      3.02 o 
  10  -1   8       10.40       10.47      2.93 o 
  11  -1   8        0.23        1.61      2.29 o 
 -11   0   8        0.03       -1.04      1.72 o 
 -10   0   8        0.03        0.00      1.81 o 
  -9   0   8       31.29       29.46      3.78 o 
  -8   0   8      102.69      108.49      6.21 o 
  -7   0   8       81.13       79.30      5.08 o 
  -6   0   8       53.00       64.00      4.52 o 
  -5   0   8       54.87       48.14      3.81 o 
  -4   0   8       87.53       81.33      4.58 o 
  -3   0   8        1.25        1.77      1.17 o 
  -2   0   8        7.17        6.34      0.78 o 
  -1   0   8      186.98      192.11      3.97 o 
   0   0   8       73.86       80.90      4.12 o 
   1   0   8        3.31        3.30      0.71 o 
   2   0   8        4.35        4.88      0.78 o 
   3   0   8        0.32       -0.68      0.68 o 
   4   0   8       16.73       14.31      1.59 o 
   5   0   8       18.72       19.86      1.99 o 
   6   0   8        6.19       -0.99      1.10 o 
   7   0   8       22.11       24.80      3.25 o 
   8   0   8       17.47       18.34      3.05 o 
   9   0   8        5.29        5.76      2.40 o 
  10   0   8       46.94       36.72      4.32 o 
  11   0   8        0.14        3.16      2.23 o 
 -11   1   8        0.49        0.51      2.31 o 
 -10   1   8       30.52       26.92      3.98 o 
  -9   1   8       46.14       38.84      4.26 o 
  -8   1   8        2.82        5.44      2.00 o 
  -7   1   8       12.34        5.30      2.06 o 
  -6   1   8      254.14      245.93      9.60 o 
  -5   1   8       11.16       11.71      2.20 o 
  -4   1   8      322.29      326.18      7.51 o 
  -3   1   8      384.81      392.70      8.54 o 
  -2   1   8       64.59       65.66      2.18 o 
  -1   1   8       29.78       28.40      1.29 o 
   0   1   8        0.15        0.76      0.51 o 
   1   1   8       10.14        9.59      0.88 o 
   2   1   8      286.15      279.23      5.26 o 
   3   1   8       10.19       12.34      1.37 o 
   4   1   8       70.10       78.76      3.17 o 
   5   1   8        6.59        8.11      1.41 o 
   6   1   8       11.84       13.85      2.30 o 
   7   1   8       64.01       58.87      4.32 o 
   8   1   8       18.09       21.45      3.13 o 
   9   1   8       12.89        8.38      2.34 o 
  10   1   8        2.24       -1.50      1.50 o 
  11   1   8        3.19        6.57      2.40 o 
  12   1   8        0.07        2.99      2.60 o 
 -11   2   8        0.28       -0.42      2.03 o 
 -10   2   8        2.95       10.41      2.96 o 
  -9   2   8        0.42       -0.08      1.78 o 
  -8   2   8       24.70       21.79      3.25 o 
  -7   2   8        0.21       -0.62      1.52 o 
  -6   2   8      129.73      122.17      6.19 o 
  -5   2   8      139.15      136.77      4.32 o 
  -4   2   8       15.96       11.29      1.38 o 
  -3   2   8       58.53       60.20      3.32 o 
  -2   2   8        9.96        8.68      1.13 o 
  -1   2   8      275.18      279.17      5.11 o 
   0   2   8       84.37       76.95      2.11 o 
   1   2   8        1.43        1.02      0.51 o 
   2   2   8        1.57        0.85      0.59 o 
   3   2   8        1.47        1.88      0.83 o 
   4   2   8       93.54       87.01      3.26 o 
   5   2   8        1.24        0.70      0.79 o 
   6   2   8      112.40       81.27      3.46 o 
   7   2   8        1.47       -0.32      0.95 o 
   8   2   8       15.59       13.80      2.60 o 
   9   2   8        0.59        0.03      1.44 o 
  10   2   8        6.98        4.80      2.14 o 
  11   2   8        0.00        0.96      2.00 o 
  12   2   8        0.28       -0.20      2.23 o 
 -11   3   8        0.41        7.05      2.85 o 
 -10   3   8        2.28        4.20      2.17 o 
  -9   3   8       67.85       69.59      5.42 o 
  -8   3   8        4.37        3.78      2.14 o 
  -7   3   8        0.03        0.08      1.55 o 
  -6   3   8      310.20      305.04     11.16 o 
  -5   3   8      105.71      110.02      5.62 o 
  -4   3   8       54.17       58.88      2.70 o 
  -3   3   8        4.93        4.50      1.06 o 
  -2   3   8      101.82      104.96      3.42 o 
  -1   3   8        0.85        1.11      0.72 o 
   0   3   8        0.97        2.09      0.55 o 
   1   3   8        0.29        0.26      0.47 o 
   2   3   8       61.80       59.35      3.54 o 
   3   3   8        2.89        2.03      0.80 o 
   4   3   8       51.47       52.12      5.76 o 
   5   3   8        3.14        3.38      1.04 o 
   6   3   8        9.10        4.00      1.13 o 
   7   3   8        0.34       -0.76      0.86 o 
   8   3   8        1.87        4.37      1.31 o 
   9   3   8        0.13        0.85      1.38 o 
  10   3   8       21.14       25.85      3.56 o 
  11   3   8        0.04        0.25      2.12 o 
  12   3   8        6.13        8.80      3.02 o 
 -10   4   8       19.82       17.41      3.39 o 
  -9   4   8        1.76        3.61      2.23 o 
  -8   4   8        3.14        6.38      2.31 o 
  -7   4   8        6.96        4.40      2.14 o 
  -6   4   8       20.35       21.42      2.91 o 
  -5   4   8        2.84        3.53      1.61 o 
  -4   4   8       17.33       14.70      2.26 o 
  -3   4   8       85.70       78.88      3.11 o 
  -2   4   8      112.97      113.23      3.67 o 
  -1   4   8        6.74       10.04      1.19 o 
   0   4   8      233.64      235.52      5.68 o 
   1   4   8       21.99       24.52      1.65 o 
   2   4   8        0.12        1.25      0.70 o 
   3   4   8       17.46       18.42      1.46 o 
   4   4   8      163.36      159.59      4.64 o 
   5   4   8        6.92        9.09      1.31 o 
   6   4   8        4.81        5.33      1.15 o 
   7   4   8        0.45       -0.31      0.86 o 
   8   4   8        9.02        8.13      1.74 o 
   9   4   8        1.06        3.05      1.69 o 
  10   4   8       14.78       13.09      2.77 o 
  11   4   8        2.68        1.35      1.75 o 
  12   4   8       14.39       14.87      3.58 o 
 -10   5   8       13.04       11.91      3.10 o 
  -9   5   8        5.81        5.33      2.31 o 
  -8   5   8        0.80        1.44      1.81 o 
  -7   5   8        0.00       -1.10      1.47 o 
  -6   5   8       25.26       32.54      3.47 o 
  -5   5   8        2.22        2.57      1.66 o 
  -4   5   8        3.86        3.89      1.55 o 
  -3   5   8        0.23        0.11      1.10 o 
  -2   5   8        3.11        4.48      1.05 o 
  -1   5   8        1.80        1.30      0.75 o 
   0   5   8       16.23       11.59      1.99 o 
   1   5   8        0.37        1.18      0.50 o 
   2   5   8       61.81       60.32      2.44 o 
   3   5   8       13.33       12.79      1.33 o 
   4   5   8        3.21        2.19      0.90 o 
   5   5   8        0.53        0.25      1.33 o 
   6   5   8        9.15       10.58      1.71 o 
   7   5   8        0.03        0.73      0.90 o 
   8   5   8       44.31       43.33      2.72 o 
   9   5   8        0.05       -0.48      1.06 o 
  10   5   8       21.80       26.92      3.70 o 
  11   5   8        9.38       11.43      2.82 o 
  12   5   8       66.85       85.87      6.46 o 
 -10   6   8        0.16        0.45      2.29 o 
  -9   6   8        2.54       -1.16      1.95 o 
  -8   6   8        3.15        0.85      1.89 o 
  -7   6   8        2.86        0.76      1.86 o 
  -6   6   8        7.37        7.53      2.14 o 
  -5   6   8        2.69       -0.45      1.35 o 
  -4   6   8        2.31        3.24      1.52 o 
  -3   6   8       11.79       10.95      1.98 o 
  -2   6   8      176.35      171.99      6.76 o 
  -1   6   8       21.75       22.13      1.73 o 
   0   6   8       41.91       41.95      2.13 o 
   1   6   8        0.67        1.72      1.21 o 
   2   6   8      125.11      120.28      3.71 o 
   3   6   8        0.67        0.60      1.72 o 
   4   6   8       88.86       90.11      3.36 o 
   5   6   8        0.47       -0.09      0.80 o 
   6   6   8      213.59      230.71      6.40 o 
   7   6   8        3.17        1.99      1.12 o 
   8   6   8       10.04       11.05      1.75 o 
   9   6   8        6.77        7.43      1.69 o 
  10   6   8       68.09       77.16      3.99 o 
  11   6   8       19.77       19.70      3.47 o 
  -9   7   8        0.02        1.13      2.20 o 
  -8   7   8        7.62        5.95      2.54 o 
  -7   7   8        0.15       -1.33      1.66 o 
  -6   7   8        2.80        5.64      2.14 o 
  -5   7   8        1.63        2.96      1.69 o 
  -4   7   8       59.47       55.45      4.07 o 
  -3   7   8       43.47       44.54      3.50 o 
  -2   7   8        0.10        0.00      1.02 o 
  -1   7   8        0.59        1.41      3.08 o 
   0   7   8       24.95       23.45      1.76 o 
   1   7   8       64.83       58.56      4.18 o 
   2   7   8        1.67        0.79      1.35 o 
   3   7   8       10.84       11.33      1.40 o 
   4   7   8       82.42       85.29      3.33 o 
   5   7   8        1.15        0.27      0.93 o 
   6   7   8       24.77       29.11      2.21 o 
   7   7   8        6.93        3.87      1.32 o 
   8   7   8       22.94       16.51      2.10 o 
   9   7   8        3.41        4.08      1.49 o 
  10   7   8        0.88        0.86      1.39 o 
  11   7   8       12.99        8.72      2.82 o 
  -9   8   8        8.94       10.21      3.27 o 
  -8   8   8        2.38        2.06      2.06 o 
  -7   8   8        8.86        9.03      2.82 o 
  -6   8   8        0.49        5.53      2.26 o 
  -5   8   8        7.48        7.62      2.40 o 
  -4   8   8       54.64       56.15      4.15 o 
  -3   8   8       15.08       14.16      2.48 o 
  -2   8   8      207.29      217.25      8.34 o 
  -1   8   8        1.24        2.94      1.04 o 
   0   8   8       11.21       12.36      2.51 o 
   1   8   8      110.10      100.13      5.59 o 
   2   8   8        2.52        4.57      1.89 o 
   3   8   8        1.28       -1.04      1.41 o 
   4   8   8      667.07      660.75     13.92 o 
   5   8   8       11.69       13.87      1.71 o 
   6   8   8      187.07      175.27      5.53 o 
   7   8   8        4.52        5.12      2.96 o 
   8   8   8        0.02        1.90      1.30 o 
   9   8   8        3.15        3.73      1.48 o 
  10   8   8        0.51        0.37      1.58 o 
  11   8   8        0.02        2.12      1.95 o 
  -8   9   8        0.48       -1.44      2.14 o 
  -7   9   8        4.83        5.19      2.40 o 
  -6   9   8        4.23        2.65      2.14 o 
  -5   9   8        0.31       -0.23      1.78 o 
  -4   9   8        5.53        4.09      1.89 o 
  -3   9   8        9.77       10.16      2.31 o 
  -2   9   8        0.32        1.95      1.52 o 
  -1   9   8        5.38        4.03      1.58 o 
   0   9   8        1.05        2.45      1.92 o 
   1   9   8        0.53        0.11      1.55 o 
   2   9   8      335.19      340.32     12.44 o 
   3   9   8       18.88       16.70      2.99 o 
   4   9   8        3.21        6.07      2.26 o 
   5   9   8        0.19       -0.97      0.97 o 
   6   9   8      113.51      123.86      4.64 o 
   7   9   8        1.78        2.84      1.25 o 
   8   9   8        0.02        1.04      2.60 o 
   9   9   8        0.19        1.99      1.32 o 
  10   9   8        0.92        0.85      1.92 o 
  -7  10   8        4.88       14.19      3.58 o 
  -6  10   8       24.56       26.02      3.95 o 
  -5  10   8        7.03        2.91      2.34 o 
  -4  10   8       51.78       51.26      4.46 o 
  -3  10   8        4.65        3.16      1.81 o 
  -2  10   8       14.78       15.72      2.62 o 
   0  10   8        4.27        0.37      1.69 o 
   1  10   8       14.01       18.31      3.10 o 
   2  10   8      165.15      182.84      8.54 o 
   3  10   8       49.24       47.39      4.32 o 
   4  10   8      377.71      399.72     14.14 o 
   5  10   8       27.50       30.20      3.67 o 
   6  10   8       39.23       30.70      4.98 o 
   7  10   8       15.61       18.07      2.22 o 
   8  10   8       50.89       48.19      5.70 o 
   9  10   8        0.28        0.31      1.72 o 
  10  10   8       15.31       21.53      3.75 o 
  -6  11   8        2.58        3.13      2.51 o 
  -5  11   8       24.54       26.92      4.01 o 
  -4  11   8        8.19       11.31      2.82 o 
  -3  11   8        8.94       10.38      2.74 o 
  -2  11   8        0.44        0.87      1.72 o 
   0  11   8        2.28        5.22      2.29 o 
   1  11   8        3.31        2.88      2.14 o 
   2  11   8        3.33        4.46      2.23 o 
   3  11   8        0.12       -1.92      1.92 o 
   4  11   8      106.19      113.86      6.67 o 
   5  11   8       30.77       29.24      3.64 o 
   6  11   8       37.44       42.95      4.21 o 
   7  11   8       23.56       23.51      2.57 o 
   8  11   8        0.80        1.07      1.72 o 
   9  11   8        1.16        5.08      2.31 o 
  -5  12   8        6.32        8.58      3.08 o 
  -4  12   8       16.55       16.28      3.44 o 
  -3  12   8       20.19       18.85      3.36 o 
   0  12   8       72.62       83.06      6.04 o 
   1  12   8        0.84       -1.89      1.95 o 
   2  12   8       62.52       59.88      5.22 o 
   3  12   8       17.98       22.15      3.67 o 
   4  12   8       49.43       53.71      4.88 o 
   5  12   8        3.53        3.10      2.40 o 
   6  12   8        0.73        0.79      2.17 o 
   8  12   8       55.10       77.76      5.90 o 
  -3  13   8        2.06        1.30      2.31 o 
   0  13   8        5.28        4.77      2.51 o 
   1  13   8       13.05       21.19      3.78 o 
   2  13   8       60.60       50.36      5.00 o 
   3  13   8       20.52       15.35      3.36 o 
   4  13   8        1.84        4.03      2.29 o 
   5  13   8        0.21        0.28      2.17 o 
   0  14   8        4.06        1.78      2.71 o 
   1  14   8        4.98        7.76      3.08 o 
   2  14   8        0.01        1.21      2.45 o 
   3  14   8        0.12       -2.12      2.12 o 
   4  14   8        3.57        2.60      2.51 o 
  -4 -10   9       42.58       62.82      5.79 o 
  -3 -10   9        0.12        0.87      2.09 o 
  -2 -10   9       24.52       37.19      4.77 o 
  -1 -10   9       11.92       14.08      3.41 o 
   0 -10   9        0.26       -1.18      1.86 o 
   1 -10   9        5.94        6.69      2.96 o 
   2 -10   9        0.75       -1.35      1.97 o 
  -6  -9   9       73.99      115.78      5.50 o 
  -5  -9   9        0.15        0.21      3.03 o 
  -4  -9   9       77.07      116.12      7.51 o 
  -3  -9   9        0.95        0.31      1.81 o 
  -2  -9   9        7.46        4.80      2.12 o 
  -1  -9   9        3.01        2.74      1.95 o 
   0  -9   9        0.14        1.30      1.95 o 
   1  -9   9        0.00       -0.79      1.72 o 
   2  -9   9        0.42        0.96      2.17 o 
   3  -9   9        0.39       -1.02      2.03 o 
   4  -9   9        0.48       -0.82      2.40 o 
  -7  -8   9        0.54        2.58      1.26 o 
  -6  -8   9       37.93       55.56      2.98 o 
  -5  -8   9        0.01        0.20      1.23 o 
  -4  -8   9       67.21       79.14      5.53 o 
  -3  -8   9        5.12        5.67      2.06 o 
  -2  -8   9       24.80       18.06      3.10 o 
  -1  -8   9        0.32        0.96      1.52 o 
   0  -8   9        4.18        0.17      1.38 o 
   1  -8   9        4.13        2.14      1.97 o 
   2  -8   9        0.00        0.25      1.66 o 
   3  -8   9        2.61        0.17      1.97 o 
   4  -8   9        0.39        2.00      2.12 o 
   5  -8   9        0.28        2.68      2.65 o 
   6  -8   9       19.76       18.74      4.01 o 
  -8  -7   9       25.00       29.88      4.35 o 
  -7  -7   9        3.05        5.50      1.30 o 
  -6  -7   9       18.12       26.22      2.19 o 
  -5  -7   9        0.30        0.43      1.15 o 
  -4  -7   9        0.44        0.94      1.12 o 
  -3  -7   9        1.44        0.75      1.10 o 
  -2  -7   9        0.00        2.20      1.75 o 
  -1  -7   9        2.51        3.44      1.83 o 
   0  -7   9        6.50        7.14      2.29 o 
   1  -7   9        0.54        1.02      1.52 o 
   2  -7   9       70.86       72.33      5.45 o 
   3  -7   9       19.41       19.78      3.41 o 
   4  -7   9       29.22       31.69      4.29 o 
   5  -7   9       30.94       28.56      4.43 o 
   6  -7   9        5.82        4.06      2.51 o 
   7  -7   9       27.40       23.14      4.20 o 
  -9  -6   9        5.50        5.78      2.57 o 
  -8  -6   9        3.90        1.92      1.83 o 
  -7  -6   9        1.01        1.15      1.01 o 
  -6  -6   9        5.25        7.91      1.37 o 
  -5  -6   9        0.02       -0.57      1.41 o 
  -4  -6   9        3.43        4.82      1.38 o 
  -3  -6   9        0.69        0.64      0.99 o 
  -2  -6   9       87.97       78.05      3.77 o 
  -1  -6   9        0.02       -0.42      1.16 o 
   0  -6   9        0.63        0.28      1.33 o 
   1  -6   9        6.66        6.01      2.09 o 
   2  -6   9       73.24       71.49      5.31 o 
   3  -6   9        2.51       -0.54      1.47 o 
   4  -6   9       26.62       28.19      3.89 o 
   5  -6   9        0.13       -0.76      2.09 o 
   6  -6   9        0.07        0.93      2.40 o 
   7  -6   9       15.23       14.45      3.64 o 
   8  -6   9       49.66       50.95      5.79 o 
  -9  -5   9        0.48        0.51      1.95 o 
  -8  -5   9       45.09       61.19      5.14 o 
  -7  -5   9        5.78        7.00      2.40 o 
  -6  -5   9       18.68       16.79      1.71 o 
  -5  -5   9        1.44        2.78      1.27 o 
  -4  -5   9        6.10        3.55      1.42 o 
  -3  -5   9        1.90        0.83      1.07 o 
  -2  -5   9      293.87      195.70      6.13 o 
  -1  -5   9       11.12        9.60      1.64 o 
   0  -5   9        0.58       -0.73      1.13 o 
   1  -5   9       88.84       82.64      5.31 o 
   2  -5   9        6.58        6.83      2.12 o 
   3  -5   9       64.95       64.40      4.80 o 
   4  -5   9        7.53        5.84      2.31 o 
   5  -5   9        1.29       -1.55      1.55 o 
   6  -5   9        3.02        0.23      2.14 o 
   7  -5   9        0.42        1.47      2.45 o 
   8  -5   9       30.11       35.81      4.91 o 
   9  -5   9        1.65        3.50      2.91 o 
 -10  -4   9       16.86       17.44      3.58 o 
  -9  -4   9        0.30       -1.52      1.52 o 
  -8  -4   9        0.53       -0.99      1.78 o 
  -7  -4   9        2.84        0.68      1.72 o 
  -6  -4   9        0.22       -1.27      1.27 o 
  -5  -4   9       57.67       50.93      2.98 o 
  -4  -4   9       70.19       77.88      8.65 o 
  -3  -4   9        0.18       -0.11      1.13 o 
  -2  -4   9      701.50      576.55     20.84 o 
  -1  -4   9        2.64        4.79      1.27 o 
   0  -4   9        2.95        1.25      0.89 o 
   1  -4   9        1.73        2.48      1.47 o 
   2  -4   9      204.98      210.39      8.91 o 
   3  -4   9        5.11        3.95      1.95 o 
   4  -4   9      348.64      362.79     13.40 o 
   5  -4   9       35.70       42.87      4.43 o 
   6  -4   9        0.43        1.86      2.12 o 
   7  -4   9       57.95       66.11      5.45 o 
   8  -4   9        1.47        0.82      2.34 o 
   9  -4   9       17.60       18.82      3.95 o 
 -10  -3   9       23.93       37.05      4.60 o 
  -9  -3   9        2.16       -1.69      1.69 o 
  -8  -3   9       31.84       37.84      4.49 o 
  -7  -3   9        0.56       -0.23      1.64 o 
  -6  -3   9      240.67      220.82      9.56 o 
  -5  -3   9        4.31        6.31      1.83 o 
  -4  -3   9       27.56       25.88      2.07 o 
  -3  -3   9        0.01        0.50      0.79 o 
  -2  -3   9       35.56       39.01      2.33 o 
  -1  -3   9        0.18        1.32      0.88 o 
   0  -3   9        4.20        3.24      1.04 o 
   1  -3   9        6.37        5.70      1.65 o 
   2  -3   9      162.67      162.86      7.32 o 
   3  -3   9       38.37       42.65      3.73 o 
   4  -3   9       18.05       23.42      3.27 o 
   5  -3   9       15.33       11.15      2.74 o 
   6  -3   9       71.70       68.02      5.17 o 
   7  -3   9        1.69       -1.69      1.81 o 
   8  -3   9       75.04       80.83      6.13 o 
   9  -3   9        4.61        3.89      2.60 o 
  10  -3   9        0.78        3.13      2.57 o 
 -10  -2   9        4.07        5.67      2.74 o 
  -9  -2   9       12.72       21.39      3.64 o 
  -8  -2   9       24.99       29.21      3.84 o 
  -7  -2   9       57.76       51.46      4.46 o 
  -6  -2   9      263.31      268.92     10.75 o 
  -5  -2   9       15.16       18.88      2.91 o 
  -4  -2   9        1.99        0.95      0.98 o 
  -3  -2   9        8.95        9.18      2.24 o 
  -2  -2   9      117.45      121.19      8.12 o 
  -1  -2   9        1.39        1.32      0.68 o 
   0  -2   9        1.34        1.42      0.72 o 
   1  -2   9       20.47       21.58      1.49 o 
   2  -2   9      660.91      658.06     19.68 o 
   3  -2   9      144.96      141.11      6.84 o 
   4  -2   9     1481.96     1522.60     41.45 o 
   5  -2   9       38.36       40.62      3.90 o 
   6  -2   9       19.25       19.53      3.22 o 
   7  -2   9      115.95      121.53      6.98 o 
   8  -2   9       95.81      109.72      6.86 o 
   9  -2   9        3.70        2.60      2.37 o 
  10  -2   9        1.06       -1.21      2.43 o 
 -10  -1   9        4.60        5.78      2.65 o 
  -9  -1   9       10.20       12.81      3.13 o 
  -8  -1   9        6.53       11.06      2.74 o 
  -7  -1   9       22.60       26.44      3.56 o 
  -6  -1   9       41.30       40.67      3.78 o 
  -5  -1   9       53.46       46.67      3.92 o 
  -4  -1   9       58.69       63.61      4.38 o 
  -3  -1   9       42.94       38.23      2.15 o 
  -2  -1   9       77.63       70.12      2.88 o 
  -1  -1   9        3.66        2.91      1.40 o 
   0  -1   9      562.74      562.29      9.60 o 
   1  -1   9       11.65       11.46      1.20 o 
   2  -1   9     1528.65     1539.79     23.44 o 
   3  -1   9        1.09        0.84      1.21 o 
   4  -1   9      582.11      600.55     18.57 o 
   5  -1   9        0.09       -1.35      1.35 o 
   6  -1   9       76.45       79.41      5.25 o 
   7  -1   9       35.89       32.15      3.81 o 
   8  -1   9       61.76       66.77      5.22 o 
   9  -1   9        0.06        0.00      1.86 o 
  10  -1   9        8.45       13.68      3.41 o 
  11  -1   9       15.01       16.96      3.67 o 
 -10   0   9       31.03       31.27      4.29 o 
  -9   0   9        5.51        5.05      2.26 o 
  -8   0   9       38.79       46.68      4.35 o 
  -7   0   9       25.30       28.22      3.56 o 
  -6   0   9       60.60       56.94      4.38 o 
  -5   0   9        9.14        7.22      1.97 o 
  -4   0   9       91.41       90.93      5.20 o 
  -3   0   9       20.88       23.00      2.65 o 
  -2   0   9      220.29      202.61      4.28 o 
  -1   0   9      138.70      131.47      3.23 o 
   0   0   9     1515.11     1456.84     24.49 o 
   1   0   9       14.33       17.24      1.36 o 
   2   0   9      298.55      286.97      5.70 o 
   3   0   9        5.33        6.13      1.33 o 
   4   0   9       83.11       83.60      6.55 o 
   5   0   9       48.82       48.82      2.84 o 
   6   0   9       39.88       33.67      3.64 o 
   7   0   9        1.17        2.82      1.86 o 
   8   0   9      199.56      190.52      8.99 o 
   9   0   9        1.11        0.34      1.95 o 
  10   0   9        6.41        5.42      2.76 o 
  11   0   9        0.25        0.99      2.12 o 
 -10   1   9       65.64       77.43      5.96 o 
  -9   1   9        2.62        4.23      2.34 o 
  -8   1   9       30.44       31.55      3.78 o 
  -7   1   9      106.58      112.70      6.36 o 
  -6   1   9      208.78      211.85      8.94 o 
  -5   1   9      188.24      194.01      8.20 o 
  -4   1   9       95.57       91.95      5.11 o 
  -3   1   9        0.00        0.87      1.03 o 
  -2   1   9      712.99      708.86     14.14 o 
  -1   1   9      119.60      113.49      2.87 o 
   0   1   9     1174.61     1152.98     17.62 o 
   1   1   9        6.44        6.48      0.90 o 
   2   1   9      216.60      219.82      4.59 o 
   3   1   9        1.93        0.60      0.82 o 
   4   1   9       81.63       82.81      3.40 o 
   5   1   9        4.17        4.16      1.69 o 
   6   1   9       26.44       24.94      2.62 o 
   7   1   9        4.70        4.66      1.81 o 
   8   1   9       27.06       26.53      3.58 o 
   9   1   9       18.54       16.48      3.08 o 
  10   1   9        0.48        0.85      1.97 o 
  11   1   9        0.75       -0.62      1.95 o 
 -10   2   9       32.66       47.52      4.85 o 
  -9   2   9       28.85       30.65      4.04 o 
  -8   2   9       14.68       16.84      3.16 o 
  -7   2   9        7.08        3.16      1.97 o 
  -6   2   9       56.44       55.78      4.40 o 
  -5   2   9        6.13        2.17      1.72 o 
  -4   2   9      180.65      186.99      5.29 o 
  -3   2   9      441.19      445.28      9.76 o 
  -2   2   9       89.51       94.44      4.14 o 
  -1   2   9      319.42      317.05      7.35 o 
   0   2   9       42.58       36.02      1.54 o 
   1   2   9        2.64        2.65      0.69 o 
   2   2   9        0.94        0.02      0.97 o 
   3   2   9        6.80        6.46      2.33 o 
   4   2   9       24.19       29.30      2.85 o 
   5   2   9        1.93        2.10      1.74 o 
   6   2   9      157.28      142.43      4.93 o 
   7   2   9        6.72        6.69      3.12 o 
   8   2   9      261.75      228.39      9.68 o 
   9   2   9        0.99        1.72      1.86 o 
  10   2   9       19.08       22.04      3.41 o 
  11   2   9        2.79        4.60      2.31 o 
 -10   3   9        0.58        0.73      2.40 o 
  -9   3   9       46.10       46.18      4.85 o 
  -8   3   9       23.22       18.91      3.27 o 
  -7   3   9      141.06      163.33      7.91 o 
  -6   3   9        2.15        8.86      2.34 o 
  -5   3   9       44.10       43.61      2.59 o 
  -4   3   9      330.97      343.90      8.20 o 
  -3   3   9       38.35       37.09      2.24 o 
  -2   3   9       92.76       96.04      3.44 o 
  -1   3   9        0.44       -0.47      1.23 o 
   0   3   9       13.47       16.33      2.61 o 
   1   3   9        7.07        7.43      0.84 o 
   2   3   9       15.51       18.08      1.51 o 
   3   3   9        0.41       -0.61      0.69 o 
   4   3   9       28.10       23.08      1.88 o 
   5   3   9        0.02        0.16      0.74 o 
   6   3   9        0.83        1.29      1.02 o 
   7   3   9       18.65       18.23      2.07 o 
   8   3   9       38.39       35.00      2.68 o 
   9   3   9        0.16       -1.27      1.27 o 
  10   3   9       13.43       16.70      3.08 o 
  11   3   9        0.08       -0.11      1.61 o 
 -10   4   9        3.23        5.30      2.65 o 
  -9   4   9        0.53        2.12      2.17 o 
  -8   4   9       26.41       28.90      3.84 o 
  -7   4   9       67.42       74.28      5.31 o 
  -6   4   9       14.78       15.52      2.74 o 
  -5   4   9       64.39       69.03      4.66 o 
  -4   4   9        3.58        3.04      1.20 o 
  -3   4   9      170.18      163.37      5.84 o 
  -2   4   9        0.38        1.38      0.90 o 
  -1   4   9        0.02        0.72      0.75 o 
   0   4   9        4.29        4.46      0.98 o 
   1   4   9        9.47       12.02      1.64 o 
   2   4   9       96.91       97.06      3.28 o 
   3   4   9        0.18       -0.05      0.71 o 
   4   4   9        0.01       -0.03      0.75 o 
   5   4   9        4.68        3.54      1.06 o 
   6   4   9       18.54       15.78      1.79 o 
   7   4   9        0.86        1.65      1.06 o 
   8   4   9        9.23        6.82      2.07 o 
   9   4   9        1.80        3.59      2.75 o 
  10   4   9        0.45        1.92      1.86 o 
  11   4   9        6.03       10.24      2.74 o 
  -9   5   9        0.70       -0.23      2.06 o 
  -8   5   9       62.90       52.34      4.66 o 
  -7   5   9        7.91        6.15      2.37 o 
  -6   5   9        0.01       -0.96      1.41 o 
  -5   5   9        0.07       -0.96      1.27 o 
  -4   5   9       69.98       57.72      3.95 o 
  -3   5   9       15.33       14.95      1.65 o 
  -2   5   9        1.90        2.92      0.98 o 
  -1   5   9       17.62       22.58      1.73 o 
   0   5   9       20.42       22.60      1.65 o 
   1   5   9        0.58       -0.25      1.02 o 
   2   5   9       56.34       54.17      3.94 o 
   3   5   9        1.66        1.34      0.82 o 
   4   5   9        5.75        2.72      0.95 o 
   5   5   9        0.42        0.79      0.86 o 
   6   5   9        0.07        0.77      1.00 o 
   7   5   9        2.35        2.67      1.20 o 
   8   5   9       56.08       50.91      3.74 o 
   9   5   9        0.54        0.85      1.44 o 
  10   5   9        6.11        9.48      2.48 o 
  11   5   9        2.32        2.96      2.23 o 
  -9   6   9        8.21        4.43      2.65 o 
  -8   6   9       12.21        7.56      2.57 o 
  -7   6   9        1.63        3.16      2.00 o 
  -6   6   9        0.04       -0.37      1.55 o 
  -5   6   9       21.01       16.59      2.77 o 
  -4   6   9       15.08       12.56      2.31 o 
  -3   6   9        2.35        2.15      1.10 o 
  -2   6   9       24.00       22.83      2.20 o 
  -1   6   9       40.23       42.63      2.31 o 
   0   6   9        2.02        0.99      1.35 o 
   1   6   9       13.67       16.11      2.45 o 
   2   6   9       43.77       37.57      3.27 o 
   3   6   9        1.54        0.49      0.75 o 
   4   6   9       12.55       12.50      1.49 o 
   5   6   9        0.07       -0.13      0.93 o 
   6   6   9       25.49       25.86      2.82 o 
   7   6   9        2.24        2.47      1.15 o 
   8   6   9       75.29       76.83      3.76 o 
   9   6   9        1.75        3.29      1.48 o 
  10   6   9       54.23       54.29      5.48 o 
  11   6   9        8.95        7.76      2.71 o 
  -9   7   9        2.88        2.93      2.60 o 
  -8   7   9        8.48        9.06      3.05 o 
  -7   7   9        4.34        2.93      2.06 o 
  -6   7   9        0.11        2.26      1.78 o 
  -5   7   9        0.60        1.13      1.52 o 
  -4   7   9        4.50        4.49      1.86 o 
  -3   7   9       68.06       69.83      4.35 o 
  -2   7   9       13.82       12.15      1.57 o 
  -1   7   9        6.76        6.21      1.21 o 
   0   7   9        0.02       -1.07      1.07 o 
   1   7   9       30.26       40.64      3.61 o 
   2   7   9        4.47        3.05      1.69 o 
   3   7   9        9.39        9.28      2.31 o 
   4   7   9       10.49        9.35      1.40 o 
   5   7   9        0.08       -0.86      0.86 o 
   6   7   9       16.70       22.57      2.10 o 
   7   7   9        0.55       -1.22      2.24 o 
   8   7   9       18.90       17.88      2.20 o 
   9   7   9        0.06        0.24      1.52 o 
  10   7   9       70.31       92.90      4.49 o 
  11   7   9        0.68        2.51      2.23 o 
  -8   8   9        0.36        4.09      2.31 o 
  -7   8   9        0.56        0.45      1.81 o 
  -6   8   9        2.37        2.45      2.06 o 
  -5   8   9        0.44        0.85      1.66 o 
  -4   8   9       45.08       45.47      3.87 o 
  -3   8   9        0.55       -1.10      1.21 o 
  -2   8   9       41.54       34.76      2.39 o 
  -1   8   9        9.51       10.71      1.51 o 
   0   8   9      120.02      128.19      6.58 o 
   1   8   9        8.76        9.51      2.34 o 
   2   8   9      139.13      135.94      6.84 o 
   3   8   9        0.64       -0.96      1.52 o 
   4   8   9      261.15      264.24     10.53 o 
   5   8   9        7.18        6.31      1.55 o 
   6   8   9        0.89        0.56      1.12 o 
   7   8   9        1.44       -0.44      1.17 o 
   8   8   9       32.08       29.99      2.63 o 
   9   8   9        1.08        2.00      1.43 o 
  10   8   9       45.92       50.32      3.70 o 
  -7   9   9        3.50        4.20      2.37 o 
  -6   9   9        5.39        1.89      2.31 o 
  -5   9   9        0.10        3.10      2.17 o 
  -4   9   9        0.79        0.79      1.69 o 
  -3   9   9       12.31       10.41      2.26 o 
  -2   9   9        1.94        3.05      1.72 o 
  -1   9   9       59.29       56.24      4.57 o 
   0   9   9       43.38       34.77      3.78 o 
   1   9   9       37.75       33.90      3.78 o 
   2   9   9       34.45       33.84      3.70 o 
   3   9   9       21.41       24.24      3.44 o 
   4   9   9        4.54        3.78      2.17 o 
   5   9   9        1.74       -1.41      1.64 o 
   6   9   9        0.04        0.25      1.40 o 
   7   9   9        0.38       -0.10      1.19 o 
   8   9   9       12.58        8.13      3.20 o 
   9   9   9        1.57        1.05      1.43 o 
  10   9   9        3.02        2.40      2.29 o 
  -6  10   9       13.89       10.95      3.02 o 
  -5  10   9        0.23        1.21      2.03 o 
  -4  10   9       48.90       47.17      4.43 o 
  -3  10   9        1.42       -0.03      1.58 o 
  -2  10   9       10.32        9.42      2.34 o 
  -1  10   9       14.48        9.71      2.57 o 
   0  10   9       17.64       18.26      3.27 o 
   1  10   9        2.64        1.04      1.72 o 
   2  10   9      198.40      204.67      9.27 o 
   3  10   9        1.63        1.78      2.03 o 
   4  10   9      149.54      144.61      7.66 o 
   5  10   9       56.58       61.43      5.02 o 
   6  10   9       18.94       16.48      3.19 o 
   7  10   9       17.11       17.24      2.22 o 
   8  10   9        7.24       17.71      3.72 o 
   9  10   9        1.34        1.95      1.97 o 
  -5  11   9        7.93        8.55      2.99 o 
  -4  11   9        4.01        1.89      2.03 o 
  -3  11   9        8.16       10.61      2.74 o 
  -1  11   9        1.17        2.60      2.23 o 
   0  11   9       50.42       44.49      4.54 o 
   1  11   9        1.72        1.24      2.03 o 
   2  11   9        7.05        5.90      2.51 o 
   3  11   9        2.50        3.36      2.29 o 
   4  11   9        0.52       -1.92      2.00 o 
   5  11   9        6.95        4.68      2.45 o 
   6  11   9        3.77        4.43      2.43 o 
   7  11   9       16.10       14.42      3.30 o 
   8  11   9        3.06        2.02      1.63 o 
  -4  12   9        0.00        3.22      2.40 o 
  -1  12   9       21.84       24.13      3.87 o 
   0  12   9       69.05       63.97      5.59 o 
   1  12   9        5.61       10.13      2.93 o 
   2  12   9      122.08      144.21      8.11 o 
   3  12   9       18.26       17.55      3.50 o 
   4  12   9        1.27        0.87      2.26 o 
   5  12   9       12.64       11.26      3.05 o 
   6  12   9       36.27       44.28      4.66 o 
   7  12   9        0.06        2.68      2.43 o 
  -1  13   9        1.69        0.99      2.40 o 
   0  13   9       18.81       19.86      3.95 o 
   1  13   9        0.11        4.20      2.48 o 
   2  13   9       70.07       69.99      5.90 o 
   3  13   9        2.29        3.36      2.68 o 
   4  13   9        6.96       10.41      3.13 o 
   5  13   9       37.63       37.62      4.63 o 
   6  13   9        0.60        3.27      2.45 o 
   1  14   9        2.30        0.20      2.48 o 
   2  14   9        4.81        4.23      2.91 o 
   3  14   9        5.16        5.67      2.96 o 
  -4  -9  10        0.26        6.35      2.79 o 
  -3  -9  10       20.02       24.27      3.92 o 
  -2  -9  10       23.29       32.14      4.51 o 
  -1  -9  10        3.38        5.02      2.57 o 
   0  -9  10       23.03       18.37      3.67 o 
   1  -9  10        0.12        0.85      2.14 o 
   2  -9  10        0.87       -1.52      1.52 o 
  -5  -8  10        0.04        1.93      1.53 o 
  -4  -8  10       11.76       13.43      2.33 o 
  -3  -8  10        0.22        0.90      1.64 o 
  -2  -8  10        6.82        6.01      2.34 o 
  -1  -8  10        1.89        3.78      2.17 o 
   0  -8  10        5.57        9.73      2.65 o 
   1  -8  10        6.38        5.36      2.40 o 
   2  -8  10       15.19       10.02      2.85 o 
   3  -8  10        2.24        6.07      2.54 o 
   4  -8  10       33.48       46.31      5.56 o 
  -7  -7  10        0.31        0.90      2.06 o 
  -6  -7  10       68.05       88.04      4.54 o 
  -5  -7  10        0.16        2.55      1.40 o 
  -4  -7  10        8.38       10.00      1.99 o 
  -3  -7  10        0.38        0.37      1.30 o 
  -2  -7  10        0.05        0.59      1.44 o 
  -1  -7  10        0.21        0.11      1.41 o 
   0  -7  10        0.77        2.68      1.69 o 
   1  -7  10        2.26        2.23      1.83 o 
   2  -7  10        0.05        0.79      1.66 o 
   3  -7  10        0.09       -0.56      1.78 o 
   4  -7  10        0.04        1.66      2.09 o 
   5  -7  10        5.39        3.27      2.85 o 
   6  -7  10        4.03        3.02      2.85 o 
  -8  -6  10       17.20       20.54      3.95 o 
  -7  -6  10        2.25        3.64      2.60 o 
  -6  -6  10       55.03       63.97      3.74 o 
  -5  -6  10        0.37        0.80      1.71 o 
  -4  -6  10        5.98        2.04      1.29 o 
  -3  -6  10        0.00        0.39      2.20 o 
  -2  -6  10        0.00       -0.22      1.10 o 
  -1  -6  10        5.16        6.88      2.23 o 
   0  -6  10        3.34        0.14      1.38 o 
   1  -6  10        5.01        5.11      1.97 o 
   2  -6  10        0.76        3.41      1.78 o 
   3  -6  10        6.58        3.81      1.95 o 
   4  -6  10       11.16        5.92      2.51 o 
   5  -6  10        0.14        1.95      2.29 o 
   6  -6  10        1.14        3.13      2.68 o 
   7  -6  10        3.19        4.18      2.88 o 
  -8  -5  10       25.99       26.19      4.15 o 
  -7  -5  10        4.67        3.95      2.26 o 
  -6  -5  10        1.98        1.58      2.09 o 
  -5  -5  10        2.85        2.72      1.31 o 
  -4  -5  10        3.37        5.14      1.51 o 
  -3  -5  10        0.04        0.40      1.66 o 
  -2  -5  10       52.34       52.81      3.07 o 
  -1  -5  10        4.23        5.95      1.48 o 
   0  -5  10      227.88      178.10      8.29 o 
   1  -5  10       17.17       10.61      2.45 o 
   2  -5  10       11.53       11.71      2.60 o 
   3  -5  10       24.03       18.34      3.13 o 
   4  -5  10       10.38        9.87      2.88 o 
   5  -5  10        4.51        4.71      2.26 o 
   6  -5  10        1.08       -1.30      2.06 o 
   7  -5  10       25.48       28.50      4.57 o 
   8  -5  10        3.33       -1.64      2.29 o 
  -9  -4  10       10.38        7.67      3.02 o 
  -8  -4  10        0.35       -1.64      1.64 o 
  -7  -4  10        3.20        6.32      2.45 o 
  -6  -4  10        1.32        2.00      1.92 o 
  -5  -4  10        1.79        2.09      1.86 o 
  -4  -4  10       51.16       50.27      2.96 o 
  -3  -4  10        0.69        1.18      0.99 o 
  -2  -4  10       11.24        7.36      1.44 o 
  -1  -4  10        6.27       11.32      2.86 o 
   0  -4  10      151.42      122.82      4.60 o 
   1  -4  10        7.06        7.84      2.03 o 
   2  -4  10       53.24       49.99      4.18 o 
   3  -4  10        2.31        6.40      2.26 o 
   4  -4  10       21.41       13.91      3.02 o 
   5  -4  10        6.06        2.82      2.20 o 
   6  -4  10      107.84      124.27      7.43 o 
   7  -4  10       14.86       11.12      3.19 o 
   8  -4  10       13.49       13.23      3.61 o 
  -9  -3  10        2.26        6.77      2.65 o 
  -8  -3  10        5.42        1.95      2.09 o 
  -7  -3  10        0.30       -1.41      1.41 o 
  -6  -3  10        0.00        3.89      2.06 o 
  -5  -3  10        0.01       -0.59      1.66 o 
  -4  -3  10      144.36      106.96      4.18 o 
  -3  -3  10        0.86        1.00      2.29 o 
  -2  -3  10       37.97       32.09      2.96 o 
  -1  -3  10        0.64        1.25      0.96 o 
   0  -3  10        1.82        1.03      1.57 o 
   1  -3  10        2.91        1.50      2.02 o 
   2  -3  10        1.23        1.10      1.55 o 
   3  -3  10       16.27       14.00      2.74 o 
   4  -3  10        0.08       -1.33      1.33 o 
   5  -3  10        1.34       -1.13      1.50 o 
   6  -3  10       18.32       20.63      3.53 o 
   7  -3  10        7.81        6.86      2.71 o 
   8  -3  10       10.29       11.09      3.33 o 
   9  -3  10        9.73       12.24      3.50 o 
  -9  -2  10        0.00        1.27      2.31 o 
  -8  -2  10        2.79        7.05      2.62 o 
  -7  -2  10       14.59       14.31      3.05 o 
  -6  -2  10       77.22       86.83      5.79 o 
  -5  -2  10        9.94        8.21      2.45 o 
  -4  -2  10      269.26      231.76      9.62 o 
  -3  -2  10        2.18        0.65      0.88 o 
  -2  -2  10        5.82       11.86      1.55 o 
  -1  -2  10        0.96        1.57      0.96 o 
   0  -2  10      248.32      248.32      5.43 o 
   1  -2  10        3.64        4.64      1.03 o 
   2  -2  10      870.68      840.08     24.54 o 
   3  -2  10       10.43       15.88      2.82 o 
   4  -2  10       27.05       22.75      3.27 o 
   5  -2  10        8.84       11.77      2.71 o 
   6  -2  10        2.57        0.62      1.75 o 
   7  -2  10      105.66      117.13      7.17 o 
   8  -2  10        0.07       -1.18      1.78 o 
   9  -2  10       28.53       22.01      4.15 o 
 -10  -1  10       12.57       15.86      3.61 o 
  -9  -1  10        5.32        6.04      2.54 o 
  -8  -1  10       65.20       61.32      5.28 o 
  -7  -1  10       10.22        8.49      2.54 o 
  -6  -1  10        1.49        0.54      1.86 o 
  -5  -1  10        5.80        2.68      1.72 o 
  -4  -1  10        0.44        0.39      1.41 o 
  -3  -1  10      102.95      101.87      5.59 o 
  -2  -1  10       46.53       46.96      2.45 o 
  -1  -1  10        0.22       -0.04      0.69 o 
   0  -1  10      103.48      107.40      3.44 o 
   1  -1  10        1.05        0.39      0.76 o 
   2  -1  10       44.16       43.74      2.78 o 
   3  -1  10        7.86        8.18      1.65 o 
   4  -1  10      724.33      733.26     22.15 o 
   5  -1  10        0.55        0.37      1.58 o 
   6  -1  10      164.12      167.67      8.28 o 
   7  -1  10       33.33       34.91      4.09 o 
   8  -1  10        0.26        5.76      2.45 o 
   9  -1  10       15.02       20.40      3.56 o 
  10  -1  10        1.71        1.07      2.54 o 
 -10   0  10        7.24        1.95      2.43 o 
  -9   0  10        0.11       -0.31      2.09 o 
  -8   0  10       95.06       98.53      6.38 o 
  -7   0  10       32.94       37.08      4.15 o 
  -6   0  10       76.15       79.68      5.36 o 
  -5   0  10        0.82        1.58      1.75 o 
  -4   0  10       80.51       76.59      4.83 o 
  -3   0  10       22.44       20.80      2.88 o 
  -2   0  10        9.09        5.67      1.86 o 
  -1   0  10        2.52        1.20      0.78 o 
   0   0  10      375.85      392.06      7.30 o 
   1   0  10       16.78       16.64      1.87 o 
   2   0  10     2060.23     2016.07     30.14 o 
   3   0  10        0.35        0.40      1.13 o 
   4   0  10      100.71      100.72      4.12 o 
   5   0  10      109.61      111.98      4.80 o 
   6   0  10      140.95      138.86      7.23 o 
   7   0  10       22.49       22.26      3.47 o 
   8   0  10        4.84        4.94      2.26 o 
   9   0  10        0.06       -1.78      1.78 o 
  10   0  10        1.66        6.18      2.51 o 
 -10   1  10        9.76       12.33      3.19 o 
  -9   1  10        1.66        1.61      2.14 o 
  -8   1  10       57.27       50.61      4.63 o 
  -7   1  10       11.40       12.22      2.99 o 
  -6   1  10      101.08      107.19      6.24 o 
  -5   1  10       32.70       34.80      3.47 o 
  -4   1  10        6.93        2.26      1.75 o 
  -3   1  10      112.64      102.53      5.48 o 
  -2   1  10      176.98      175.81      5.05 o 
  -1   1  10      166.58      161.02      4.80 o 
   0   1  10      518.64      508.19      8.83 o 
   1   1  10        0.06        2.19      0.93 o 
   2   1  10     1650.30     1598.47     29.81 o 
   3   1  10       21.15       21.21      1.99 o 
   4   1  10      423.52      433.48     10.23 o 
   5   1  10       36.58       36.08      4.13 o 
   6   1  10        1.07        2.71      1.37 o 
   7   1  10        6.14        7.11      2.23 o 
   8   1  10        0.37        2.09      1.95 o 
   9   1  10        0.03        0.68      1.72 o 
  10   1  10        4.23        4.91      2.45 o 
 -10   2  10        0.06        0.51      2.20 o 
  -9   2  10       11.33       12.53      3.10 o 
  -8   2  10       32.56       30.56      4.12 o 
  -7   2  10       35.09       32.71      3.92 o 
  -6   2  10       30.19       32.79      3.67 o 
  -5   2  10        9.14        9.00      2.29 o 
  -4   2  10      210.32      194.19      8.20 o 
  -3   2  10      167.33      161.79      5.54 o 
  -2   2  10      733.23      732.30     14.82 o 
  -1   2  10       97.88       99.72      3.56 o 
   0   2  10       70.80       71.70      2.96 o 
   1   2  10        0.34        1.83      1.42 o 
   2   2  10       64.20       63.37      2.95 o 
   3   2  10        0.83       -0.73      1.18 o 
   4   2  10       54.09       57.17      2.96 o 
   5   2  10        1.64        1.23      1.54 o 
   6   2  10      323.86      298.84      8.21 o 
   7   2  10       10.96        7.76      4.73 o 
   8   2  10        2.77       -0.23      1.69 o 
   9   2  10        0.36       -1.38      1.38 o 
  10   2  10        0.47        2.12      2.03 o 
  11   2  10        4.98        7.28      2.60 o 
  -9   3  10       43.20       39.54      4.71 o 
  -8   3  10       25.83       22.29      3.67 o 
  -7   3  10      236.10      228.77      9.96 o 
  -6   3  10       34.07       34.49      3.89 o 
  -5   3  10       46.31       40.48      3.75 o 
  -4   3  10      162.47      161.51      5.12 o 
  -3   3  10      124.17      133.17      6.47 o 
  -2   3  10      623.41      614.46     12.84 o 
  -1   3  10       12.39       15.74      1.60 o 
   0   3  10       16.99       16.08      1.53 o 
   1   3  10        2.56        2.52      0.90 o 
   2   3  10        0.23       -1.75      1.75 o 
   3   3  10        0.08       -0.78      0.84 o 
   4   3  10        0.02       -0.57      0.82 o 
   5   3  10        2.70        3.51      1.20 o 
   6   3  10        2.17        3.00      2.50 o 
   7   3  10       27.70       21.85      2.33 o 
   8   3  10        0.01       -0.94      1.81 o 
   9   3  10        1.86        8.46      2.48 o 
  10   3  10        4.00        5.08      2.20 o 
  11   3  10        1.82        4.99      2.31 o 
  -9   4  10        5.38        8.58      3.22 o 
  -8   4  10       20.23       13.43      3.16 o 
  -7   4  10        8.95       10.35      2.85 o 
  -6   4  10       85.20       72.77      5.22 o 
  -5   4  10       93.43       91.06      3.93 o 
  -4   4  10       93.02       98.12     10.63 o 
  -3   4  10       32.88       31.90      4.57 o 
  -2   4  10       30.58       30.80      2.30 o 
  -1   4  10        5.06        8.21      1.30 o 
   0   4  10       13.17       15.60      1.55 o 
   1   4  10        9.68       10.83      2.14 o 
   2   4  10       64.11       70.91      2.92 o 
   3   4  10       17.63       17.94      1.70 o 
   4   4  10       69.02       55.02      5.82 o 
   5   4  10        4.06        4.49      1.50 o 
   6   4  10      551.52      504.29     11.73 o 
   7   4  10        2.43        3.05      1.29 o 
   8   4  10       24.02       20.24      2.34 o 
   9   4  10        0.61        1.54      1.35 o 
  10   4  10        7.07        8.35      2.43 o 
  11   4  10        0.52        0.23      2.17 o 
  -9   5  10       91.43      103.21      7.00 o 
  -8   5  10        1.82        1.75      2.37 o 
  -7   5  10       14.48       17.38      3.39 o 
  -6   5  10       98.44       95.01      5.87 o 
  -5   5  10        3.89        1.85      1.28 o 
  -4   5  10       51.92       53.01      2.89 o 
  -3   5  10        9.75        9.30      3.51 o 
  -2   5  10       36.32       34.42      5.17 o 
  -1   5  10       25.34       25.88      1.91 o 
   0   5  10        5.81        7.17      1.83 o 
   1   5  10        1.25        1.61      1.38 o 
   2   5  10       91.37       78.30      4.72 o 
   3   5  10       23.00       18.93      1.72 o 
   4   5  10        0.00        0.48      0.87 o 
   5   5  10        4.86        5.44      1.31 o 
   6   5  10       40.87       35.35      2.54 o 
   7   5  10        0.10        1.17      1.20 o 
   8   5  10       91.51       99.64      4.39 o 
   9   5  10        0.31        2.04      1.68 o 
  10   5  10        7.37       12.13      2.79 o 
  11   5  10        0.00        0.85      1.89 o 
  -8   6  10        2.45        0.54      2.23 o 
  -7   6  10        1.89       -0.06      1.89 o 
  -6   6  10        3.60        1.92      1.81 o 
  -5   6  10        1.89        3.02      1.86 o 
  -4   6  10        0.59       -1.00      1.00 o 
  -3   6  10       65.95       65.73      3.19 o 
  -2   6  10        7.23        7.10      1.35 o 
  -1   6  10        2.64        1.75      0.94 o 
   0   6  10       85.57       77.87      4.89 o 
   1   6  10        1.46        1.02      1.44 o 
   2   6  10       16.29       13.04      2.48 o 
   3   6  10        0.54        1.38      1.50 o 
   4   6  10       16.18       13.14      1.59 o 
   5   6  10        7.26        5.28      1.30 o 
   6   6  10        2.21        1.58      1.13 o 
   7   6  10        0.19        0.58      1.47 o 
   8   6  10       31.27       31.19      3.26 o 
   9   6  10        0.79        2.59      1.49 o 
  10   6  10        6.57        2.70      2.13 o 
  -8   7  10        0.26       -0.99      1.97 o 
  -7   7  10        0.91       -0.14      1.83 o 
  -6   7  10        6.02        4.74      2.14 o 
  -5   7  10        0.66        0.25      1.52 o 
  -4   7  10        1.85        0.13      2.91 o 
  -3   7  10        8.55        7.02      1.53 o 
  -2   7  10       10.00        9.53      2.44 o 
  -1   7  10        0.01        1.66      1.58 o 
   0   7  10        3.70        6.12      1.92 o 
   1   7  10       52.51       43.16      3.92 o 
   2   7  10        0.02       -0.08      1.30 o 
   3   7  10        5.84        3.10      1.95 o 
   4   7  10        1.27       -0.06      1.58 o 
   5   7  10        0.33       -0.75      1.11 o 
   6   7  10       29.11       26.62      3.82 o 
   7   7  10        0.51        0.20      2.55 o 
   8   7  10        0.52       -0.59      1.64 o 
   9   7  10        0.00        0.16      1.39 o 
  10   7  10       11.06       11.59      2.15 o 
  -7   8  10       12.95        8.77      3.05 o 
  -6   8  10        1.59       -0.11      1.78 o 
  -5   8  10        7.60        4.26      2.12 o 
  -4   8  10        1.43        0.71      1.50 o 
  -3   8  10       42.70       44.73      8.92 o 
  -2   8  10       36.32       33.38      3.49 o 
  -1   8  10       52.09       53.95      4.46 o 
   0   8  10       13.64        9.99      2.45 o 
   1   8  10        3.76        3.13      1.75 o 
   2   8  10        9.70       11.31      2.51 o 
   3   8  10        4.77        4.97      2.14 o 
   4   8  10       60.11       62.08      4.80 o 
   5   8  10        3.55        5.11      2.26 o 
   6   8  10       57.58       62.93      3.28 o 
   7   8  10        0.07       -0.90      1.04 o 
   8   8  10       34.30       37.31      2.89 o 
   9   8  10        3.06        3.24      3.50 o 
  10   8  10        0.29        1.87      1.67 o 
  -7   9  10        0.47        2.54      2.60 o 
  -6   9  10        5.84        1.69      2.26 o 
  -5   9  10       24.69       20.63      3.39 o 
  -4   9  10        0.00       -0.73      1.58 o 
  -3   9  10        0.88        3.56      3.43 o 
  -2   9  10        1.12        0.00      1.72 o 
  -1   9  10        1.71        3.24      1.97 o 
   0   9  10       13.13       14.28      2.79 o 
   1   9  10        0.71       -0.56      1.81 o 
   2   9  10        9.93       12.58      2.76 o 
   3   9  10        7.94        1.64      1.92 o 
   4   9  10       24.15       28.44      3.78 o 
   5   9  10        4.39        2.74      2.09 o 
   6   9  10        1.26        2.68      2.14 o 
   7   9  10        0.04        2.88      1.38 o 
   8   9  10       97.93      123.06      8.84 o 
   9   9  10        1.86        2.50      1.66 o 
  -6  10  10       16.11       12.02      3.36 o 
  -5  10  10        1.54        3.95      2.17 o 
  -4  10  10        8.87       10.33      2.71 o 
  -3  10  10        0.05        0.45      1.78 o 
  -2  10  10       43.04       44.09      4.49 o 
  -1  10  10        5.35        5.98      2.29 o 
   0  10  10       31.69       21.00      3.56 o 
   1  10  10       11.88        9.23      2.85 o 
   2  10  10      108.23      111.63      6.72 o 
   3  10  10       17.71       18.54      3.33 o 
   4  10  10       14.59        7.17      2.45 o 
   5  10  10        0.76       -1.04      2.03 o 
   6  10  10       20.76       27.14      3.95 o 
   7  10  10        5.96        1.81      2.29 o 
   8  10  10       53.34       63.23      3.79 o 
   9  10  10        0.07        1.97      1.56 o 
  -5  11  10       11.86       23.36      3.84 o 
  -4  11  10        0.79        3.81      2.23 o 
  -2  11  10       20.52       21.98      3.72 o 
  -1  11  10       16.36       16.28      3.53 o 
   0  11  10        4.27        4.74      2.37 o 
   1  11  10        0.80       -0.14      2.06 o 
   2  11  10       10.15       16.39      3.39 o 
   3  11  10        1.93        1.47      2.06 o 
   4  11  10       19.29       26.19      3.92 o 
   5  11  10        4.97        4.51      2.54 o 
   6  11  10       19.58       19.72      3.72 o 
   7  11  10        3.34       -1.35      2.26 o 
   8  11  10        0.66        3.30      2.71 o 
  -2  12  10        0.01        1.50      2.03 o 
  -1  12  10        3.28        4.20      2.74 o 
   0  12  10       44.11       45.55      4.69 o 
   1  12  10        6.05       10.35      3.08 o 
   2  12  10       22.53       18.96      3.78 o 
   3  12  10       20.15       25.71      4.09 o 
   4  12  10       23.89       19.98      3.92 o 
   5  12  10       32.65       31.86      4.37 o 
   6  12  10        1.33        2.06      2.31 o 
  -1  13  10        5.53        7.02      3.22 o 
   0  13  10        0.84       -0.14      2.48 o 
   1  13  10        5.71        5.90      3.02 o 
   2  13  10       28.50       32.76      4.68 o 
   3  13  10       17.93       13.01      3.47 o 
   4  13  10       13.27       17.04      3.95 o 
   5  13  10        3.81        2.20      2.79 o 
  -3  -8  11        1.85        4.09      2.31 o 
  -2  -8  11        4.76        2.68      2.03 o 
  -1  -8  11        2.27        4.77      2.43 o 
   0  -8  11        0.84        6.54      2.54 o 
   1  -8  11        0.05       -2.00      2.00 o 
   2  -8  11        1.13        4.71      2.54 o 
  -5  -7  11        0.41        0.05      1.81 o 
  -4  -7  11       33.17       42.88      3.32 o 
  -3  -7  11        0.75       -0.81      1.28 o 
  -2  -7  11        4.11        3.33      2.06 o 
  -1  -7  11        1.12        2.51      1.81 o 
   0  -7  11        4.89        8.01      2.43 o 
   1  -7  11        2.30       -1.10      1.10 o 
   2  -7  11        6.88        7.25      2.43 o 
   3  -7  11       10.05        5.61      2.82 o 
   4  -7  11       17.49       20.85      4.06 o 
  -6  -6  11        2.71        2.82      2.48 o 
  -5  -6  11        4.95        5.80      1.77 o 
  -4  -6  11        0.93        4.88      1.59 o 
  -3  -6  11        0.02        0.78      1.29 o 
  -2  -6  11        0.04       -0.19      1.05 o 
  -1  -6  11        0.75        0.93      1.44 o 
   0  -6  11       19.60       16.14      3.05 o 
   1  -6  11        0.64        1.44      1.72 o 
   2  -6  11       39.53       45.47      4.60 o 
   3  -6  11        3.37        2.31      2.06 o 
   4  -6  11        4.05        2.85      2.34 o 
   5  -6  11        0.26       -1.69      1.69 o 
  -7  -5  11        0.14       -0.42      1.78 o 
  -6  -5  11        5.16        8.92      2.93 o 
  -5  -5  11        0.30       -0.93      1.66 o 
  -4  -5  11        2.22        4.31      2.47 o 
  -3  -5  11        1.41        1.46      1.27 o 
  -2  -5  11        0.04        0.50      1.12 o 
  -1  -5  11        0.75        0.45      1.15 o 
   0  -5  11       13.87       18.65      2.99 o 
   1  -5  11        0.74        2.96      1.83 o 
   2  -5  11        0.33       -1.10      1.10 o 
   3  -5  11       10.24       11.85      2.76 o 
   4  -5  11       16.63       13.91      3.30 o 
   5  -5  11        1.99        0.42      2.20 o 
   6  -5  11        5.25        6.94      3.02 o 
  -8  -4  11       12.48       11.31      3.22 o 
  -7  -4  11        6.71       10.83      3.19 o 
  -6  -4  11        0.05        3.75      2.20 o 
  -5  -4  11        1.83        4.32      2.43 o 
  -4  -4  11        1.37        3.78      2.23 o 
  -3  -4  11        4.27        3.71      1.41 o 
  -2  -4  11        8.87        3.00      1.74 o 
  -1  -4  11        1.82        1.47      1.86 o 
   0  -4  11        6.36        8.15      1.67 o 
   1  -4  11        0.04        1.52      1.50 o 
   2  -4  11        9.24        7.79      2.31 o 
   3  -4  11        0.87        0.14      1.58 o 
   4  -4  11        1.23        2.85      1.86 o 
   5  -4  11        2.14       -1.72      1.72 o 
   6  -4  11       12.73       14.19      3.24 o 
   7  -4  11        3.28        4.01      2.79 o 
  -8  -3  11        0.19       -0.54      1.86 o 
  -7  -3  11        0.47        0.17      2.06 o 
  -6  -3  11        0.88        4.51      2.43 o 
  -5  -3  11        0.02        4.60      2.31 o 
  -4  -3  11       24.62       32.51      3.92 o 
  -3  -3  11        0.01       -0.65      0.96 o 
  -2  -3  11      121.26       86.11      3.80 o 
  -1  -3  11        0.68        0.81      0.96 o 
   0  -3  11       13.03       14.45      3.29 o 
   1  -3  11        9.25        4.32      1.81 o 
   2  -3  11        0.69        0.82      1.38 o 
   3  -3  11        0.38        0.08      1.50 o 
   4  -3  11        9.20        5.50      2.14 o 
   5  -3  11        2.10        3.36      2.03 o 
   6  -3  11        0.02        2.06      2.03 o 
   7  -3  11        0.00        1.02      2.09 o 
   8  -3  11       61.18       81.04      6.38 o 
  -8  -2  11        1.06       -1.02      2.03 o 
  -7  -2  11       12.57       10.89      3.05 o 
  -6  -2  11       29.51       27.91      3.84 o 
  -5  -2  11        0.00        0.51      1.66 o 
  -4  -2  11       26.31       23.37      3.41 o 
  -3  -2  11       11.46        7.79      2.26 o 
  -2  -2  11      182.24      168.89      5.38 o 
  -1  -2  11        7.31        9.14      1.74 o 
   0  -2  11       46.14       43.86      2.82 o 
   1  -2  11        0.18       -0.78      0.82 o 
   2  -2  11      325.76      316.31     11.73 o 
   3  -2  11        4.33        3.58      1.92 o 
   4  -2  11       30.97       38.69      4.18 o 
   5  -2  11        7.22        3.61      2.14 o 
   6  -2  11       21.28       20.40      3.50 o 
   7  -2  11       74.46       78.43      5.93 o 
   8  -2  11        5.77        7.00      2.88 o 
   9  -2  11       16.28       15.91      3.84 o 
  -9  -1  11        0.07        1.30      2.20 o 
  -8  -1  11        0.07       -1.75      1.75 o 
  -7  -1  11       13.39       21.16      3.75 o 
  -6  -1  11       21.83       22.88      3.53 o 
  -5  -1  11        2.59        4.32      2.09 o 
  -4  -1  11       40.27       43.24      4.12 o 
  -3  -1  11       20.60       21.33      3.02 o 
  -2  -1  11       18.08       20.60      3.02 o 
  -1  -1  11       29.90       24.51      2.88 o 
   0  -1  11        0.34        0.42      0.80 o 
   1  -1  11        1.09       -0.89      1.03 o 
   2  -1  11        3.84        6.70      1.46 o 
   3  -1  11        6.55        5.29      1.50 o 
   4  -1  11        1.38        1.52      1.72 o 
   5  -1  11       11.30       12.72      2.74 o 
   6  -1  11        6.56        4.23      2.20 o 
   7  -1  11        3.06        1.75      2.09 o 
   8  -1  11       70.28       71.09      5.76 o 
   9  -1  11        3.32        5.61      2.57 o 
  -9   0  11        4.35        7.50      2.93 o 
  -8   0  11       35.23       47.30      4.74 o 
  -7   0  11        1.99        1.66      1.89 o 
  -6   0  11       98.22      101.11      6.30 o 
  -5   0  11       15.84       18.74      3.16 o 
  -4   0  11       33.70       36.35      3.64 o 
  -3   0  11        4.06        3.10      1.78 o 
  -2   0  11       62.08       52.74      4.12 o 
  -1   0  11        0.32       -0.12      0.97 o 
   0   0  11      639.38      617.46     10.69 o 
   1   0  11       10.20       11.51      1.47 o 
   2   0  11       40.16       41.18      3.67 o 
   3   0  11        0.89        0.85      1.20 o 
   4   0  11      110.53      101.10      5.44 o 
   5   0  11      109.92      109.15      6.24 o 
   6   0  11        0.25        2.68      1.89 o 
   7   0  11       29.39       28.76      3.92 o 
   8   0  11       30.69       24.35      3.89 o 
   9   0  11        3.89        0.68      2.06 o 
  -9   1  11        0.37       -0.06      2.51 o 
  -8   1  11        2.22       -0.31      1.86 o 
  -7   1  11        6.39        9.00      2.74 o 
  -6   1  11        7.20        1.86      1.95 o 
  -5   1  11        0.84       -1.55      1.64 o 
  -4   1  11       49.79       58.71      4.52 o 
  -3   1  11        0.11        0.79      1.52 o 
  -2   1  11      118.60      118.44      4.13 o 
  -1   1  11        2.66        2.75      1.59 o 
   0   1  11       85.97       81.18      3.38 o 
   1   1  11        0.82        1.66      1.17 o 
   2   1  11      666.94      696.16     14.64 o 
   3   1  11        0.31       -1.02      1.02 o 
   4   1  11      119.38      108.53      4.36 o 
   5   1  11        0.98        0.80      1.15 o 
   6   1  11        0.17        0.73      1.27 o 
   7   1  11       13.05       12.89      2.77 o 
   8   1  11        4.55        2.48      2.14 o 
   9   1  11        6.75       10.55      2.82 o 
  10   1  11       15.02       26.18      4.12 o 
  -9   2  11        1.58        2.62      2.57 o 
  -8   2  11       35.79       37.90      4.54 o 
  -7   2  11       10.98       10.83      2.88 o 
  -6   2  11       14.69       13.83      2.91 o 
  -5   2  11        0.46       -1.38      1.38 o 
  -4   2  11       45.44       44.03      3.84 o 
  -3   2  11        9.64        9.34      2.29 o 
  -2   2  11       73.39       78.10      3.30 o 
  -1   2  11      195.62      208.80      5.86 o 
   0   2  11      995.11      959.78     18.86 o 
   1   2  11        0.59        0.79      1.75 o 
   2   2  11       52.83       51.58      2.78 o 
   3   2  11       13.37       13.11      1.73 o 
   4   2  11      189.18      178.22      5.68 o 
   5   2  11        0.36        0.95      1.11 o 
   6   2  11      123.20      123.42      4.87 o 
   7   2  11        1.59        2.27      2.99 o 
   8   2  11        1.20        4.06      2.00 o 
   9   2  11        1.07        1.44      1.83 o 
  10   2  11        2.93        7.31      2.68 o 
  -9   3  11        4.60        5.87      3.08 o 
  -8   3  11       31.24       38.35      4.57 o 
  -7   3  11        9.01        8.29      2.62 o 
  -6   3  11        0.30        0.73      1.92 o 
  -5   3  11       87.94       94.55      5.73 o 
  -4   3  11        0.55       -1.27      1.27 o 
  -3   3  11       37.52       36.73      2.40 o 
  -2   3  11       29.54       33.49      2.37 o 
  -1   3  11        1.56        2.18      1.11 o 
   0   3  11      768.51      741.70     21.68 o 
   1   3  11       14.55       20.85      2.79 o 
   2   3  11      211.96      230.21      6.25 o 
   3   3  11        7.94        8.25      1.48 o 
   4   3  11       32.51       29.54      2.31 o 
   5   3  11        0.01        1.01      1.10 o 
   6   3  11       41.29       37.09      2.71 o 
   7   3  11        0.05       -0.92      1.65 o 
   8   3  11        0.29        0.36      1.23 o 
   9   3  11        3.19        9.34      2.45 o 
  10   3  11        0.12        1.33      1.78 o 
  -8   4  11       10.39        9.99      3.13 o 
  -7   4  11        0.14        1.18      2.09 o 
  -6   4  11       25.45       25.31      3.61 o 
  -5   4  11       57.14       52.11      4.43 o 
  -4   4  11      276.99      281.53      7.54 o 
  -3   4  11       78.60       73.77      3.36 o 
  -2   4  11       38.27       39.21      2.49 o 
  -1   4  11        5.77        6.69      1.37 o 
   0   4  11       45.81       44.54      3.75 o 
   1   4  11       73.19       82.23      5.03 o 
   2   4  11        3.53        0.23      1.38 o 
   3   4  11        5.92        5.33      1.24 o 
   4   4  11      241.79      224.63      6.41 o 
   5   4  11        0.00        0.62      1.02 o 
   6   4  11       45.90       37.22      3.73 o 
   7   4  11        0.84        2.00      1.37 o 
   8   4  11       38.18       33.51      4.22 o 
   9   4  11        5.25        8.68      3.75 o 
  10   4  11       10.58        9.79      2.60 o 
  -8   5  11        3.09       -0.56      2.20 o 
  -7   5  11       11.83        7.00      2.60 o 
  -6   5  11       11.48        8.92      2.57 o 
  -5   5  11        1.91        2.33      1.33 o 
  -4   5  11      138.74      132.13      4.76 o 
  -3   5  11        6.24        5.47      1.82 o 
  -2   5  11       42.97       37.87      2.45 o 
  -1   5  11        8.07        8.27      2.12 o 
   0   5  11       14.39       14.22      2.51 o 
   1   5  11        0.01       -0.42      1.27 o 
   2   5  11        0.19       -0.85      1.38 o 
   3   5  11        1.96        0.54      1.55 o 
   4   5  11        0.60        0.26      0.95 o 
   5   5  11        1.86        2.61      2.20 o 
   6   5  11        0.10        2.68      1.17 o 
   7   5  11        1.45        1.75      1.30 o 
   8   5  11        8.07        4.14      1.48 o 
   9   5  11        1.64        2.65      1.48 o 
  10   5  11        1.06        2.68      1.92 o 
  -8   6  11        2.58        3.81      2.45 o 
  -7   6  11       16.18       19.44      3.61 o 
  -6   6  11       20.39       24.19      2.54 o 
  -5   6  11        0.50        0.66      1.35 o 
  -4   6  11       14.09       14.53      1.95 o 
  -3   6  11        3.27        3.55      1.33 o 
  -2   6  11        0.12        1.65      1.11 o 
  -1   6  11        6.03        5.92      1.95 o 
   0   6  11       11.84       10.13      2.40 o 
   1   6  11       53.53       48.92      4.04 o 
   2   6  11        1.35        4.03      1.95 o 
   3   6  11        2.55        2.91      1.81 o 
   4   6  11      248.69      239.83     10.13 o 
   5   6  11        1.06        0.52      1.02 o 
   6   6  11       31.44       30.20      2.46 o 
   7   6  11        1.09        0.75      1.48 o 
   8   6  11        6.33        8.48      1.76 o 
   9   6  11        3.33        3.87      1.82 o 
  10   6  11        0.05        0.56      1.69 o 
  -7   7  11        2.15        1.38      2.43 o 
  -6   7  11       12.17        7.20      2.07 o 
  -5   7  11        0.52       -0.32      1.18 o 
  -4   7  11       20.93       19.86      3.10 o 
  -3   7  11       14.82       16.30      2.47 o 
  -2   7  11       15.02       12.39      2.68 o 
  -1   7  11       67.42       69.26      5.00 o 
   0   7  11       63.08       62.45      4.69 o 
   1   7  11       35.07       35.50      3.84 o 
   2   7  11        1.51        4.63      2.06 o 
   3   7  11       11.39        7.67      2.37 o 
   4   7  11       37.51       29.35      3.70 o 
   5   7  11        0.45        1.10      1.83 o 
   6   7  11      103.01      100.20      4.45 o 
   7   7  11        0.51        1.33      1.38 o 
   8   7  11        0.35        2.04      1.95 o 
   9   7  11        1.74        2.88      1.59 o 
  -6   8  11        0.89        2.31      2.09 o 
  -5   8  11       31.73       29.38      2.73 o 
  -4   8  11        0.15        0.15      1.21 o 
  -3   8  11        5.37        5.93      1.51 o 
  -2   8  11       23.87       22.55      3.44 o 
  -1   8  11       10.29        8.86      2.57 o 
   0   8  11       20.58       17.04      3.08 o 
   1   8  11        0.46        0.34      1.69 o 
   2   8  11       58.22       55.44      4.57 o 
   3   8  11       26.03       30.93      3.87 o 
   4   8  11        1.61       -0.03      1.81 o 
   5   8  11        0.11       -1.64      1.66 o 
   6   8  11       43.71       50.21      4.80 o 
   7   8  11        1.00       -0.23      1.09 o 
   8   8  11        5.04        2.00      1.52 o 
   9   8  11        0.12       -0.54      2.02 o 
  -6   9  11        0.18        0.00      2.00 o 
  -5   9  11       10.09       11.93      2.15 o 
  -4   9  11        0.02       -0.51      1.31 o 
  -3   9  11       17.00        9.34      2.85 o 
  -2   9  11        0.02       -1.16      1.27 o 
  -1   9  11       23.97       21.98      3.44 o 
   0   9  11        5.80        7.62      2.43 o 
   1   9  11        4.91        0.85      1.78 o 
   2   9  11        1.81       -0.85      1.78 o 
   3   9  11        0.13       -0.11      1.89 o 
   4   9  11       32.75       37.42      4.26 o 
   5   9  11        1.63        2.79      2.29 o 
   6   9  11        3.25        5.16      2.62 o 
   7   9  11        0.01        0.51      2.40 o 
   8   9  11        9.56       17.95      3.44 o 
  -5  10  11       19.48       17.10      3.56 o 
  -4  10  11       14.99       15.09      2.29 o 
  -3  10  11        8.00       12.44      3.08 o 
  -2  10  11        0.05       -0.68      1.44 o 
  -1  10  11        0.11       -1.24      1.24 o 
   0  10  11        0.23       -1.58      1.58 o 
   1  10  11        1.48        1.44      2.20 o 
   2  10  11       54.38       60.10      5.25 o 
   3  10  11        4.59        3.58      2.37 o 
   4  10  11        5.19        2.03      2.43 o 
   5  10  11        7.48        3.08      2.43 o 
   6  10  11       17.36       27.40      4.20 o 
   7  10  11        4.43        8.72      3.22 o 
   8  10  11        1.78        2.51      2.60 o 
  -3  11  11        0.05       -1.86      1.86 o 
  -2  11  11        9.43        9.08      2.96 o 
  -1  11  11        4.34        0.59      2.06 o 
   0  11  11        1.27       -0.08      2.20 o 
   1  11  11        6.61        9.93      3.16 o 
   2  11  11        6.85        5.92      2.76 o 
   3  11  11        1.58        1.69      2.20 o 
   4  11  11        0.03       -1.52      2.17 o 
   5  11  11        0.20        2.71      2.48 o 
   6  11  11       63.77       79.69      6.35 o 
   7  11  11        1.06        5.70      3.10 o 
  -2  12  11        6.25        2.57      2.45 o 
  -1  12  11        0.92        4.68      2.79 o 
   0  12  11       21.07       17.04      3.81 o 
   1  12  11       24.24       27.65      4.40 o 
   2  12  11        0.89        1.35      2.48 o 
   3  12  11        7.61        5.30      2.79 o 
   4  12  11        3.68        5.28      2.99 o 
   5  12  11        5.33        6.88      3.10 o 
  -2  -7  12        2.20        5.53      2.29 o 
  -1  -7  12        1.34        1.75      1.75 o 
   0  -7  12        1.26        0.65      1.69 o 
   1  -7  12        0.25       -1.75      1.75 o 
  -4  -6  12        1.53        2.66      1.51 o 
  -3  -6  12        0.10       -0.56      1.28 o 
  -2  -6  12        4.28        9.08      1.95 o 
  -1  -6  12        0.20        2.88      1.75 o 
   0  -6  12        0.52       -0.96      1.64 o 
   1  -6  12        8.60        9.85      2.79 o 
   2  -6  12       17.91       28.78      4.12 o 
   3  -6  12        1.84        7.59      2.68 o 
   4  -6  12       58.05       68.17      6.24 o 
  -5  -5  12        6.34       11.17      3.50 o 
  -4  -5  12        5.34        3.08      2.45 o 
  -3  -5  12        0.70        2.50      1.40 o 
  -2  -5  12       16.08       19.07      2.41 o 
  -1  -5  12        0.01        0.28      1.13 o 
   0  -5  12       27.22       18.17      3.19 o 
   1  -5  12        0.01       -0.68      1.47 o 
   2  -5  12       25.48       34.79      4.32 o 
   3  -5  12        3.55        6.66      2.60 o 
   4  -5  12        0.58        1.83      1.97 o 
   5  -5  12        0.13       -2.03      2.03 o 
  -6  -4  12        3.17        4.65      2.57 o 
  -5  -4  12        0.02       -1.61      1.61 o 
  -4  -4  12        2.64        5.13      2.40 o 
  -3  -4  12        0.06        0.76      1.81 o 
  -2  -4  12       13.45       14.47      4.81 o 
  -1  -4  12        0.01        0.74      1.14 o 
   0  -4  12       12.26        9.26      1.83 o 
   1  -4  12        1.02        0.96      1.58 o 
   2  -4  12       12.61       22.46      3.50 o 
   3  -4  12        0.03       -1.21      1.64 o 
   4  -4  12       10.77       13.77      3.08 o 
   5  -4  12        0.86        3.67      2.23 o 
   6  -4  12       13.54       10.24      3.13 o 
  -7  -3  12        8.73       11.74      3.27 o 
  -6  -3  12        1.17       -0.96      1.81 o 
  -5  -3  12        3.96        8.89      2.88 o 
  -4  -3  12        1.16        3.19      2.14 o 
  -3  -3  12        0.15       -1.50      1.50 o 
  -2  -3  12        7.32        9.93      2.76 o 
  -1  -3  12        0.17       -0.37      1.08 o 
   0  -3  12        1.35        0.31      1.57 o 
   1  -3  12        0.14       -0.96      1.24 o 
   2  -3  12        2.32        0.08      1.72 o 
   3  -3  12        1.52        2.68      1.78 o 
   4  -3  12       15.37       15.69      3.27 o 
   5  -3  12        0.22       -0.73      1.83 o 
   6  -3  12       21.11       24.04      3.92 o 
   7  -3  12        8.37       10.58      3.22 o 
  -7  -2  12        3.07        4.99      2.65 o 
  -6  -2  12        0.85        1.55      2.00 o 
  -5  -2  12       13.42       10.13      2.82 o 
  -4  -2  12        5.47        3.67      2.14 o 
  -3  -2  12        1.90        0.39      1.69 o 
  -2  -2  12        0.23        1.92      1.92 o 
  -1  -2  12        0.04        0.02      1.17 o 
   0  -2  12       46.79       50.10      5.14 o 
   1  -2  12        0.60       -0.09      1.10 o 
   2  -2  12        0.91        2.62      1.97 o 
   3  -2  12        0.88       -0.90      1.55 o 
   4  -2  12       53.39       68.96      5.17 o 
   5  -2  12        0.32        0.20      2.03 o 
   6  -2  12       94.06      106.69      7.09 o 
   7  -2  12       24.94       31.77      4.63 o 
  -8  -1  12        0.33        2.09      2.20 o 
  -7  -1  12        6.07        9.82      3.16 o 
  -6  -1  12        2.64        7.08      2.79 o 
  -5  -1  12        0.57        0.08      1.83 o 
  -4  -1  12        9.38        3.89      2.09 o 
  -3  -1  12       16.41       16.31      3.08 o 
  -2  -1  12       30.80       35.90      3.95 o 
  -1  -1  12       14.60       14.14      2.74 o 
   0  -1  12       12.84       17.23      1.92 o 
   1  -1  12        1.31        0.64      1.12 o 
   2  -1  12        8.14        9.29      2.44 o 
   3  -1  12        0.71        0.98      3.43 o 
   4  -1  12       15.02       16.42      3.02 o 
   5  -1  12        2.32        0.31      1.66 o 
   6  -1  12       68.41       83.25      5.93 o 
   7  -1  12        0.07        0.20      2.09 o 
   8  -1  12        2.06        2.93      2.43 o 
  -8   0  12       12.76        9.82      3.08 o 
  -7   0  12        0.00        0.06      2.06 o 
  -6   0  12       37.94       36.55      4.37 o 
  -5   0  12        0.01        2.85      2.09 o 
  -4   0  12       76.94       78.97      5.48 o 
  -3   0  12       30.44       32.31      3.70 o 
  -2   0  12       67.78       65.59      4.83 o 
  -1   0  12        2.04        0.65      1.55 o 
   0   0  12      317.46      316.46      8.17 o 
   1   0  12        3.43        2.43      1.74 o 
   2   0  12        1.85        0.69      1.26 o 
   3   0  12        0.85       -0.02      1.09 o 
   4   0  12        3.57        1.49      1.22 o 
   5   0  12       27.18       27.54      3.70 o 
   6   0  12        7.44        5.81      2.31 o 
   7   0  12       29.26       33.33      4.23 o 
   8   0  12        0.06        3.33      2.03 o 
  -8   1  12        1.80       -1.86      2.14 o 
  -7   1  12        3.38        2.45      2.40 o 
  -6   1  12        6.34        8.44      2.57 o 
  -5   1  12       45.78       49.17      4.37 o 
  -4   1  12       23.06       23.53      3.39 o 
  -3   1  12       76.82       79.63      5.34 o 
  -2   1  12        0.88       -1.18      1.41 o 
  -1   1  12       21.90       21.76      2.06 o 
   0   1  12       29.62       31.18      3.36 o 
   1   1  12        0.32        1.21      1.52 o 
   2   1  12        0.60        1.42      1.11 o 
   3   1  12        1.25        1.92      1.20 o 
   4   1  12       54.26       52.28      3.11 o 
   5   1  12        5.81        4.12      1.38 o 
   6   1  12       14.67       12.80      2.03 o 
   7   1  12        2.21        2.03      1.78 o 
   8   1  12        1.14        0.17      1.86 o 
   9   1  12        0.11       -0.14      1.86 o 
  -8   2  12       38.35       46.54      5.16 o 
  -7   2  12        0.00        0.14      2.14 o 
  -6   2  12       22.47       19.47      3.39 o 
  -5   2  12        1.13       -0.17      1.72 o 
  -4   2  12        0.16       -1.52      1.52 o 
  -3   2  12        4.80        6.57      2.23 o 
  -2   2  12      268.53      262.01     10.19 o 
  -1   2  12        4.58        3.50      1.34 o 
   0   2  12       82.45       86.24      5.20 o 
   1   2  12        8.27        9.11      2.34 o 
   2   2  12      230.31      226.77      9.48 o 
   3   2  12        4.96        5.97      1.47 o 
   4   2  12        3.48        2.77      1.24 o 
   5   2  12       11.25       11.52      1.93 o 
   6   2  12       12.41        9.59      2.20 o 
   7   2  12        0.20        1.31      1.41 o 
   8   2  12       11.23        7.53      2.43 o 
   9   2  12        1.08        1.97      2.09 o 
  -8   3  12        7.64        6.26      2.65 o 
  -7   3  12        1.74        1.95      2.29 o 
  -6   3  12        7.70        6.63      2.65 o 
  -5   3  12        0.29       -0.56      1.81 o 
  -4   3  12       26.34       30.05      3.61 o 
  -3   3  12        2.33        2.09      1.81 o 
  -2   3  12       39.76       43.21      3.19 o 
  -1   3  12        0.04        1.55      1.69 o 
   0   3  12       38.87       41.97      3.78 o 
   1   3  12       26.15       30.05      3.39 o 
   2   3  12      101.59       94.06      5.73 o 
   3   3  12        0.34        0.00      1.64 o 
   4   3  12       11.76       10.68      1.99 o 
   5   3  12        0.42        1.92      1.25 o 
   6   3  12       18.61       13.82      2.06 o 
   7   3  12        2.14        1.72      1.35 o 
   8   3  12        2.47        4.42      1.57 o 
   9   3  12       10.32       16.67      3.30 o 
  -7   4  12        0.21        2.51      2.45 o 
  -6   4  12        8.07        6.52      2.62 o 
  -5   4  12        3.00        4.32      2.09 o 
  -4   4  12       49.90       46.43      4.18 o 
  -3   4  12       10.80       10.37      1.73 o 
  -2   4  12      147.92      139.12      4.81 o 
  -1   4  12       18.92       21.47      3.08 o 
   0   4  12        0.61        0.65      1.61 o 
   1   4  12      116.68      128.48      6.72 o 
   2   4  12       74.20       75.62      5.22 o 
   3   4  12       10.36        6.24      2.17 o 
   4   4  12      199.47      196.10      6.10 o 
   5   4  12        2.13        2.61      1.24 o 
   6   4  12       35.95       28.91      3.34 o 
   7   4  12        3.09        1.54      1.64 o 
   8   4  12        5.32        4.99      2.48 o 
   9   4  12        1.95        4.03      2.06 o 
  -7   5  12       43.27       41.83      4.69 o 
  -6   5  12        0.90        2.74      2.26 o 
  -5   5  12        2.25       -0.76      1.78 o 
  -4   5  12       16.84       16.41      2.84 o 
  -3   5  12        4.38        2.81      1.37 o 
  -2   5  12      145.76      150.87      7.40 o 
  -1   5  12       16.67       16.00      2.82 o 
   0   5  12       13.67       12.47      2.65 o 
   1   5  12       64.10       63.18      4.57 o 
   2   5  12        0.69       -0.62      1.33 o 
   3   5  12        0.20       -1.18      1.61 o 
   4   5  12       78.11       75.56      5.45 o 
   5   5  12        1.63        2.57      1.20 o 
   6   5  12        0.16        1.84      1.23 o 
   7   5  12        0.46        0.42      1.22 o 
   8   5  12        0.15        1.08      1.41 o 
   9   5  12        6.46        5.56      3.24 o 
  -7   6  12        3.67        3.72      2.51 o 
  -6   6  12       35.98       32.88      4.04 o 
  -5   6  12        0.02        0.40      1.26 o 
  -4   6  12       16.40       11.69      1.87 o 
  -3   6  12       13.15       13.69      1.93 o 
  -2   6  12        8.25        8.72      2.34 o 
  -1   6  12        1.43        0.00      1.72 o 
   0   6  12        0.00        1.07      1.72 o 
   1   6  12       13.17       17.94      3.05 o 
   2   6  12      151.31      144.58      7.52 o 
   3   6  12        2.01        2.88      1.92 o 
   4   6  12       32.28       39.99      4.04 o 
   5   6  12        0.82        4.43      2.26 o 
   6   6  12      103.48       85.08      3.98 o 
   7   6  12        1.49        1.46      3.19 o 
   8   6  12        4.53        3.03      1.69 o 
   9   6  12        1.08        3.08      1.82 o 
  -6   7  12       19.52       15.58      3.30 o 
  -5   7  12        1.91        3.54      1.54 o 
  -4   7  12       22.31       20.93      2.31 o 
  -3   7  12        0.53        1.69      1.83 o 
  -2   7  12        1.44        6.43      2.14 o 
  -1   7  12        7.99       10.21      2.62 o 
   0   7  12        0.05        1.89      1.83 o 
   1   7  12        0.05        4.60      2.14 o 
   2   7  12        0.00        1.75      1.89 o 
   3   7  12       32.55       23.59      3.64 o 
   4   7  12        6.13        3.19      2.20 o 
   5   7  12        0.26        2.34      2.26 o 
   6   7  12        0.34       -0.90      2.03 o 
   7   7  12        0.17        0.28      1.26 o 
   8   7  12        0.43        1.38      1.34 o 
  -5   8  12        4.83        4.33      1.70 o 
  -4   8  12        0.02        0.72      1.35 o 
  -3   8  12       12.29        7.90      2.48 o 
  -2   8  12        0.00        0.06      1.72 o 
  -1   8  12       20.37       20.60      3.39 o 
   0   8  12        6.29        3.78      2.14 o 
   1   8  12       15.68       27.68      3.75 o 
   2   8  12       22.04       24.04      3.67 o 
   3   8  12        1.11        0.71      1.83 o 
   4   8  12        7.71        6.49      2.60 o 
   5   8  12        0.78        0.65      2.12 o 
   6   8  12       24.96       32.45      4.40 o 
   7   8  12        0.11        2.85      2.51 o 
   8   8  12        0.09       -0.90      2.17 o 
  -5   9  12        6.01        6.37      2.81 o 
  -4   9  12        1.32        0.90      2.03 o 
  -3   9  12       21.82       16.87      3.41 o 
  -2   9  12        3.84        5.90      2.37 o 
  -1   9  12        2.57        4.63      2.23 o 
   0   9  12        1.48        0.06      1.83 o 
   1   9  12       13.75       10.47      2.91 o 
   2   9  12        1.66        5.16      2.34 o 
   3   9  12        0.29        1.47      2.12 o 
   4   9  12       43.88       48.94      4.88 o 
   5   9  12        3.63        0.68      2.26 o 
   6   9  12        2.90        7.19      2.76 o 
   7   9  12        0.04       -1.61      2.48 o 
  -3  10  12        2.36        3.27      2.57 o 
  -2  10  12        3.86        3.36      2.20 o 
  -1  10  12        4.53        0.42      1.75 o 
   0  10  12       12.86       13.63      3.24 o 
   1  10  12        1.92        0.93      1.86 o 
   2  10  12       10.80       10.27      3.10 o 
   3  10  12        5.98        5.11      2.65 o 
   4  10  12       19.00       11.74      3.19 o 
   5  10  12        1.01       -1.41      2.09 o 
   6  10  12        5.84        1.07      2.57 o 
  -2  11  12        2.13        6.77      2.79 o 
  -1  11  12        1.52        3.02      2.26 o 
   0  11  12        0.02        0.79      2.00 o 
   1  11  12        1.98        2.65      2.45 o 
   2  11  12       10.80       13.66      3.47 o 
   3  11  12        0.02       -0.48      2.48 o 
   4  11  12        8.82        9.20      3.24 o 
   5  11  12        0.11       -1.35      2.29 o 
   1  12  12        1.02        0.25      2.34 o 
   2  12  12        2.20        3.44      2.65 o 
  -3  -5  13        0.12        1.07      2.17 o 
  -2  -5  13        4.79        7.42      1.93 o 
  -1  -5  13        0.47       -0.11      1.75 o 
   0  -5  13        1.14        3.19      2.06 o 
   1  -5  13        0.44        1.02      2.03 o 
   2  -5  13        0.61        2.96      2.26 o 
   3  -5  13       14.14       16.34      3.61 o 
  -4  -4  13        0.48        5.90      2.79 o 
  -3  -4  13        0.85        1.07      2.31 o 
  -2  -4  13        0.01        0.31      1.81 o 
  -1  -4  13        0.50        2.14      1.43 o 
   0  -4  13       14.97       14.25      2.91 o 
   1  -4  13        4.42        7.39      2.51 o 
   2  -4  13       72.64       89.07      6.21 o 
   3  -4  13        3.07        4.34      2.23 o 
   4  -4  13        8.47        3.50      2.60 o 
  -5  -3  13        5.64        9.28      3.16 o 
  -4  -3  13       10.71        7.70      2.65 o 
  -3  -3  13        0.06        0.54      1.86 o 
  -2  -3  13       33.88       31.16      4.26 o 
  -1  -3  13        0.19        0.79      1.81 o 
   0  -3  13       12.51       16.52      2.24 o 
   1  -3  13        0.03        1.55      1.64 o 
   2  -3  13        0.75        2.43      2.03 o 
   3  -3  13        0.05       -1.50      1.66 o 
   4  -3  13        3.86        4.15      2.29 o 
   5  -3  13        0.21       -0.99      2.00 o 
  -6  -2  13        3.71        4.63      2.51 o 
  -5  -2  13        2.77        3.39      2.40 o 
  -4  -2  13        4.80        4.12      2.54 o 
  -3  -2  13        0.41       -1.64      1.64 o 
  -2  -2  13        7.76        4.66      2.51 o 
  -1  -2  13        0.42        2.26      1.97 o 
   0  -2  13       48.75       72.43      5.53 o 
   1  -2  13        0.94       -1.41      1.41 o 
   2  -2  13        2.39        4.09      2.09 o 
   3  -2  13        0.23        0.17      1.86 o 
   4  -2  13       40.20       36.97      4.37 o 
   5  -2  13        0.01       -1.21      1.52 o 
   6  -2  13        0.03        3.61      2.34 o 
  -6  -1  13        0.15        1.97      2.29 o 
  -5  -1  13        5.32       12.78      3.22 o 
  -4  -1  13        1.03        1.16      1.86 o 
  -3  -1  13        8.04       18.82      3.39 o 
  -2  -1  13        3.97        4.88      2.20 o 
  -1  -1  13        0.53        1.10      1.89 o 
   1  -1  13        0.22        1.30      1.55 o 
   2  -1  13       14.33       15.54      2.15 o 
   3  -1  13        1.33       -1.02      1.47 o 
   4  -1  13       21.47       22.63      3.56 o 
   5  -1  13        3.37        4.18      2.26 o 
   6  -1  13        3.49        5.53      2.48 o 
   7  -1  13        0.46        0.73      2.12 o 
  -6   0  13        9.28        7.00      2.76 o 
  -5   0  13        7.37        7.03      2.91 o 
  -4   0  13        2.99        1.21      1.89 o 
  -3   0  13        0.60       -0.73      1.66 o 
  -2   0  13       20.73       20.94      3.30 o 
  -1   0  13        3.89        3.41      1.97 o 
   1   0  13        1.32        2.06      1.66 o 
   2   0  13       34.53       50.26      3.08 o 
   3   0  13        0.01       -0.12      1.10 o 
   4   0  13       61.11       70.98      4.56 o 
   5   0  13       16.35       18.03      3.39 o 
   6   0  13       13.57       20.74      3.67 o 
   7   0  13        0.90        6.97      2.54 o 
  -7   1  13        1.11        0.59      2.20 o 
  -6   1  13        0.08        2.00      2.29 o 
  -5   1  13        0.03       -1.66      1.66 o 
  -4   1  13       55.11       51.46      4.74 o 
  -3   1  13        3.13        2.29      1.89 o 
  -2   1  13       14.59       19.64      3.22 o 
   0   1  13       24.16       27.06      3.25 o 
   1   1  13        2.77       -0.14      1.52 o 
   2   1  13       33.96       32.82      3.89 o 
   3   1  13        2.18        2.74      1.41 o 
   4   1  13       90.33      107.59      5.10 o 
   5   1  13        3.25        3.19      1.53 o 
   6   1  13       45.46       58.90      5.02 o 
   7   1  13        0.04        4.20      2.12 o 
  -7   2  13        0.05       -1.04      2.23 o 
  -6   2  13       22.65       23.76      3.78 o 
  -5   2  13       10.92       11.77      2.85 o 
  -4   2  13       46.29       50.80      4.66 o 
  -3   2  13        0.19        0.31      1.75 o 
  -2   2  13       73.15       67.06      4.97 o 
   0   2  13        3.89        1.35      1.66 o 
   1   2  13        5.74        2.82      1.75 o 
   2   2  13        5.02        4.99      2.17 o 
   3   2  13        8.00        7.90      2.51 o 
   4   2  13        6.69        6.51      1.56 o 
   5   2  13        0.71        0.95      1.28 o 
   6   2  13        2.38        2.70      2.58 o 
   7   2  13        2.09        1.95      2.03 o 
   8   2  13       11.01        9.31      2.82 o 
  -6   3  13       13.31       12.95      3.02 o 
  -5   3  13       21.25       28.89      3.89 o 
  -4   3  13        0.29       -0.65      1.92 o 
  -3   3  13        0.41        1.07      1.75 o 
  -1   3  13        2.47        2.00      1.72 o 
   0   3  13       12.49       16.79      2.85 o 
   1   3  13       16.01       14.33      2.88 o 
   2   3  13       19.89       14.96      3.05 o 
   3   3  13        1.96        1.02      1.86 o 
   4   3  13        6.01        8.46      2.57 o 
   5   3  13        1.54        1.31      1.36 o 
   6   3  13        0.34       -0.23      1.38 o 
   7   3  13        0.06        0.70      1.38 o 
   8   3  13       10.31       12.78      3.02 o 
  -6   4  13        0.31        1.21      2.20 o 
  -5   4  13        0.11        1.10      1.95 o 
  -4   4  13       59.90       51.15      4.63 o 
  -3   4  13        0.48       -0.23      1.72 o 
  -2   4  13       69.93       78.54      5.31 o 
  -1   4  13        6.68        5.33      2.23 o 
   0   4  13      104.37       99.98      6.07 o 
   1   4  13      111.96      112.14      6.52 o 
   2   4  13       16.78       17.89      3.13 o 
   3   4  13       16.55       16.73      3.10 o 
   4   4  13       25.60       17.64      3.27 o 
   5   4  13        1.37        1.55      2.03 o 
   6   4  13        3.24        5.95      1.68 o 
   7   4  13        0.40        1.53      1.42 o 
   8   4  13       10.83        9.25      4.56 o 
  -6   5  13        1.78       -0.23      2.06 o 
  -5   5  13       13.31       19.19      3.30 o 
  -4   5  13        8.29       12.10      2.79 o 
  -3   5  13        2.20        4.01      1.97 o 
  -2   5  13       54.51       68.93      5.11 o 
  -1   5  13        0.71        1.95      1.95 o 
   0   5  13       58.35       51.18      4.43 o 
   1   5  13        1.22       -1.64      1.66 o 
   2   5  13       76.43       76.09      5.51 o 
   3   5  13        1.21        0.87      1.75 o 
   4   5  13       62.61       57.90      5.17 o 
   5   5  13        0.14       -0.31      1.89 o 
   6   5  13        0.26        0.99      2.00 o 
   7   5  13        0.08        2.65      1.50 o 
   8   5  13        4.62        3.46      1.67 o 
  -5   6  13        0.76       -0.17      1.83 o 
  -4   6  13       17.69       16.56      2.19 o 
  -3   6  13        5.54        8.15      2.57 o 
  -2   6  13        1.51        2.48      2.14 o 
  -1   6  13       91.03       96.49      6.21 o 
   0   6  13       27.54       22.89      3.50 o 
   1   6  13       34.69       40.30      4.09 o 
   2   6  13       66.71       64.14      5.05 o 
   3   6  13        9.28       12.56      3.05 o 
   4   6  13       32.82       30.03      4.04 o 
   5   6  13        3.34        3.30      2.03 o 
   6   6  13        0.02        2.09      1.97 o 
   7   6  13        0.00        0.99      2.57 o 
   8   6  13        2.25        2.93      2.76 o 
  -5   7  13        0.95        2.48      2.23 o 
  -4   7  13       27.58       24.89      3.78 o 
  -3   7  13        0.31        3.98      2.14 o 
  -2   7  13        0.06        0.54      2.03 o 
  -1   7  13       21.20       21.90      3.50 o 
   0   7  13       16.80       21.92      3.61 o 
   1   7  13        7.84       15.01      3.13 o 
   2   7  13       40.39       27.72      3.92 o 
   3   7  13        0.68        3.81      2.23 o 
   4   7  13        2.71        1.78      2.17 o 
   5   7  13        4.04        4.65      2.57 o 
   6   7  13        0.96        4.32      2.71 o 
   7   7  13        3.54        3.98      2.88 o 
  -4   8  13        3.31        2.40      2.14 o 
  -3   8  13        1.64        4.91      2.40 o 
  -2   8  13        0.79        0.00      1.86 o 
  -1   8  13       11.50       15.72      3.30 o 
   0   8  13       34.86       33.84      4.20 o 
   1   8  13        7.11       11.00      2.96 o 
   2   8  13       11.90       18.71      3.47 o 
   3   8  13        0.93       -0.56      1.58 o 
   4   8  13       29.08       20.18      3.75 o 
   5   8  13        0.03        3.84      2.62 o 
   6   8  13        0.31        4.01      2.88 o 
   7   8  13        1.46       -0.73      2.51 o 
  -3   9  13        1.66        2.91      2.45 o 
  -2   9  13        0.02        0.37      2.03 o 
  -1   9  13        0.20        2.00      2.14 o 
   0   9  13        1.57        4.26      2.29 o 
   1   9  13        0.01        2.26      2.31 o 
   2   9  13        3.81        2.34      2.37 o 
   3   9  13        6.46        4.23      2.26 o 
   4   9  13        4.08       11.45      3.24 o 
   5   9  13        1.73        2.68      2.62 o 
   6   9  13        0.04        1.10      2.68 o 
  -2  10  13        0.14        2.85      2.14 o 
  -1  10  13        1.15        3.16      2.43 o 
   0  10  13        2.22        1.78      2.20 o 
   1  10  13        1.57        2.34      2.43 o 
   2  10  13        2.70        6.23      2.65 o 
   3  10  13        0.08       -1.89      1.89 o 
   4  10  13       14.15       20.94      4.06 o 
   5  10  13        1.63        1.41      2.45 o 
  -3  -3  14        3.01        7.17      2.79 o 
  -2  -3  14        6.27        7.76      2.88 o 
  -1  -3  14        0.67       -0.23      2.23 o 
   1  -3  14        0.88       -0.34      2.00 o 
   2  -3  14       30.58       38.32      4.57 o 
   3  -3  14        0.69       -1.27      2.03 o 
  -4  -2  14        0.86        0.68      2.26 o 
  -3  -2  14       12.59       18.23      3.81 o 
  -2  -2  14        5.98        7.42      2.74 o 
  -1  -2  14        0.63        3.61      2.60 o 
   2  -2  14       17.43       23.53      3.72 o 
   3  -2  14        0.00       -0.11      1.95 o 
   4  -2  14       26.79       33.16      4.46 o 
  -4  -1  14       18.66       23.79      4.03 o 
  -3  -1  14        0.35       -0.11      2.09 o 
  -2  -1  14        9.19       11.29      3.10 o 
   3  -1  14        0.14        1.50      2.09 o 
   4  -1  14        2.58        3.50      2.23 o 
   5  -1  14        3.32        0.68      2.06 o 
  -5   0  14       16.59       22.54      4.09 o 
  -4   0  14        6.26        6.74      2.82 o 
  -3   0  14        4.05        6.38      2.48 o 
  -2   0  14       64.10       75.74      5.76 o 
   2   0  14       28.93       34.23      4.20 o 
   3   0  14        0.16        2.55      1.46 o 
   4   0  14        0.46        4.26      1.95 o 
   5   0  14        0.06        0.17      1.72 o 
  -5   1  14        8.04        9.59      2.99 o 
  -4   1  14        1.00        2.54      2.14 o 
  -3   1  14        0.71        3.08      2.20 o 
   1   1  14        2.68        5.36      2.09 o 
   2   1  14       38.40       52.63      4.88 o 
   3   1  14        0.24       -1.55      1.81 o 
   4   1  14        6.91        9.35      2.48 o 
   5   1  14        0.35        2.27      1.54 o 
   6   1  14       70.86       90.87      6.30 o 
  -5   2  14        0.34        0.90      2.14 o 
  -4   2  14        1.53        3.78      2.34 o 
  -3   2  14        1.86        4.88      2.51 o 
   1   2  14        2.06        0.11      1.89 o 
   2   2  14       17.21       20.96      3.47 o 
   3   2  14        1.62       -1.21      1.95 o 
   4   2  14       29.30       33.02      4.43 o 
   5   2  14        0.01        1.59      2.95 o 
   6   2  14       19.13       21.54      2.68 o 
  -5   3  14        1.23       -1.89      1.95 o 
  -4   3  14        8.21       12.10      2.93 o 
   0   3  14       10.14       10.30      2.88 o 
   1   3  14       14.99       16.17      3.13 o 
   2   3  14      105.34      122.80      7.17 o 
   3   3  14        0.13        1.92      2.17 o 
   4   3  14       56.15       72.09      5.81 o 
   5   3  14        0.01       -1.75      1.75 o 
   6   3  14        3.63        3.07      1.96 o 
  -5   4  14        2.63        4.12      2.60 o 
  -4   4  14       12.08        9.03      2.91 o 
  -1   4  14        2.46        1.33      2.00 o 
   0   4  14       25.98       27.12      3.78 o 
   1   4  14       34.96       35.76      4.12 o 
   2   4  14       22.81       26.67      3.81 o 
   3   4  14       10.17       11.48      2.93 o 
   4   4  14        7.90        5.22      2.68 o 
   5   4  14        0.52        4.65      2.43 o 
   6   4  14       33.00       26.64      4.43 o 
  -2   5  14        8.77        9.85      2.82 o 
  -1   5  14       29.15       33.61      3.95 o 
   0   5  14        1.58        2.06      2.12 o 
   1   5  14        3.96        2.68      2.29 o 
   2   5  14        3.76        3.58      2.23 o 
   3   5  14        9.24       10.55      3.08 o 
   4   5  14        7.90        7.25      2.51 o 
   5   5  14        1.42        0.25      2.23 o 
   6   5  14        8.77       12.55      3.08 o 
  -3   6  14       18.98       17.66      3.24 o 
  -2   6  14       23.29       26.38      3.81 o 
  -1   6  14       32.21       32.90      4.15 o 
   0   6  14       36.81       22.13      3.64 o 
   1   6  14       11.92       13.83      3.22 o 
   2   6  14       32.58       29.38      4.04 o 
   3   6  14       10.95       11.85      2.85 o 
   4   6  14        0.36        0.34      2.00 o 
   5   6  14        0.00        3.61      2.57 o 
   6   6  14        2.54       -2.20      2.26 o 
  -3   7  14        0.01       -1.72      1.72 o 
  -2   7  14       30.68       23.31      3.78 o 
  -1   7  14        7.12       10.95      3.02 o 
   0   7  14       59.56       59.76      5.14 o 
   1   7  14       14.78       13.01      3.16 o 
   2   7  14       32.69       39.23      4.52 o 
   3   7  14        0.82        0.87      1.86 o 
   4   7  14        0.42       -1.89      1.92 o 
   5   7  14        1.83        0.48      2.37 o 
  -2   8  14       11.62        9.62      3.02 o 
  -1   8  14       10.29       13.74      3.13 o 
   0   8  14        3.35        6.63      2.68 o 
   1   8  14        3.48        6.83      2.68 o 
   2   8  14        5.15        3.13      2.48 o 
   3   8  14        5.67        6.69      2.76 o 
   4   8  14       31.64       40.61      5.05 o 
   5   8  14        2.17        1.52      2.65 o 
   0   9  14        6.01       12.95      3.19 o 
   1   9  14       15.34       19.61      3.84 o 
   2   9  14        1.37        1.72      2.45 o 
   3   9  14        4.62        7.79      2.93 o 
   3   1  15        0.26       -1.92      1.97 o 
   2   2  15        0.01        2.34      2.03 o 
   3   2  15        0.00       -0.56      2.00 o 
   4   2  15        1.59        1.04      2.23 o 
   1   3  15        1.01        0.42      1.75 o 
   2   3  15        9.33       11.91      3.08 o 
   3   3  15        0.10        1.44      2.09 o 
   4   3  15       57.85       70.93      6.21 o 
   0   4  15        2.78        2.48      2.20 o 
   1   4  15        5.51        2.31      2.34 o 
   2   4  15       22.97       26.78      4.06 o 
   3   4  15        2.34        1.97      2.31 o 
   4   4  15       17.91       25.25      4.09 o 
  -1   5  15        1.26        2.82      2.20 o 
   0   5  15       62.39       68.57      5.56 o 
   1   5  15        0.09        2.74      2.20 o 
   2   5  15        2.07        1.04      2.06 o 
   3   5  15        1.70        2.60      2.31 o 
   4   5  15        4.12        4.32      2.57 o 
  -1   6  15        7.23        4.46      2.45 o 
   0   6  15       19.86       24.94      4.06 o 
   1   6  15       22.56       25.85      4.04 o 
   2   6  15        7.82        3.44      2.23 o 
   3   6  15        2.50        0.73      2.43 o 
   0   7  15        2.52        2.09      2.37 o 
   1   7  15        0.28       -1.86      1.86 o 
   2   7  15       34.12       36.35      4.77 o 
                                                 
